# Supplementary material for: A large-scale RNAi screen reveals that mitochondrial function is important for meiotic chromosome organization in oocytes
Source: Chromosoma. 2023 Jan 17;132(1):1–18. doi: 10.1007/s00412-023-00784-9 (PMC9981535; doi:10.1007/s00412-023-00784-9)
Supplement: Supplementary file 2 — Table S1. A summary of 3916 genes used in the screen. This table includes FlyBase ID, gene symbol, TRiP RNAi line, expression level in ovaries, summary results of the first round of the screen, summary results of the second round of the screen, fertility and ovary size. (XLSX 214 KB) [file 412_2023_784_MOESM2_ESM.xlsx]

## Sheet: screen results
Fly Base ID	gene symbol	TRiP RNAi (Bloomington)	expression level in ovaries (bin value)	the first round of the screen	the second round of the screen	fertility	ovary size
FBgn0000008	a	56867	3	normal karyosome	not validated	fertile	wt ovaries		up-to date information
FBgn0000017	Abl	35327	3	normal karyosome	not validated	fertile	wt ovaries		2022-09-15
FBgn0000018	abo	57581	2	slightly abnormal karyosome	not validated	fertile	wt ovaries		FlyBase
FBgn0000042	Act5C	42651	7	tiny or no ovaries	not validated	not examined	not examined
FBgn0000043	Act42A	50625	6	normal karyosome	not validated	sterile	wt ovaries		209 genes with abnormal karyosome identified in initial screen
FBgn0000046	Act87E	42652	2	normal karyosome	not validated	fertile	wt ovaries		→ valdiation of karyosome defects
FBgn0000052	Pfas	36686	3	normal karyosome	not validated	fertile	wt ovaries
FBgn0000063	Mps1	35283	5	normal karyosome	not validated	fertile	small ovaries
FBgn0000077	amx	63589	3	normal karyosome	not validated	fertile	wt ovaries
FBgn0000083	AnxB9	38523	3	normal karyosome	not validated	fertile	small ovaries
FBgn0000084	AnxB10	38272	3	normal karyosome	not validated	not examined	wt ovaries
FBgn0000097	aop	35404	4	normal karyosome	not validated	not examined	not examined
FBgn0000114	bru1	35394	6	tiny or no ovaries	not validated	not examined	not examined
FBgn0000116	Argk	35221	5	normal karyosome	not validated	sterile	wt ovaries
FBgn0000117	arm	35004	6	normal karyosome	not validated	sterile	wt ovaries
FBgn0000119	arr	53342	2	normal karyosome	not validated	fertile	small ovaries
FBgn0000139	ash2	35388	3	normal karyosome	not validated	not examined	not examined
FBgn0000140	asp	35224	5	slightly abnormal karyosome	not validated	not examined	not examined
FBgn0000146	aub	35201	3	abnormal karyosome	strong phenotype	sterile	wt ovaries
FBgn0000147	aurA	41600	4	slightly abnormal karyosome	not validated	sterile	very small ovaries
FBgn0000150	awd	33712	6	abnormal karyosome	weak phenotype	fertile	wt ovaries
FBgn0000152	Axs	65027	2	normal karyosome	not validated	fertile	wt ovaries
FBgn0000158	bam	33631	4	tiny or no ovaries	not validated	sterile	tiny ovaries
FBgn0000163	baz	38213	2	normal karyosome	not validated	fertile	small ovaries
FBgn0000166	bcd	35478	4	normal karyosome	not validated	fertile	wt ovaries
FBgn0000181	bic	34790	6	slightly abnormal karyosome	not validated	fertile	wt ovaries
FBgn0000182	BicC	34997	6	normal karyosome	not validated	sterile	wt ovaries
FBgn0000183	BicD	35405	5	tiny or no ovaries	not validated	sterile	tiny ovaries
FBgn0000212	brm	35211	5	normal karyosome	not validated	not examined	not examined
FBgn0000221	brn	55386	2	normal karyosome	not validated	fertile	wt ovaries
FBgn0000228	Bsg25D	36828	4	normal karyosome	not validated	fertile	small ovaries
FBgn0000239	bur	35594	5	normal karyosome	not validated	fertile	small ovaries
FBgn0000246	c(3)G	62969	4	normal karyosome	not validated	fertile	small ovaries
FBgn0000247	ca	53888	3	normal karyosome	not validated	fertile	wt ovaries
FBgn0000250	cact	34775	6	normal karyosome	not validated	sterile	wt ovaries
FBgn0000251	cad	34702	6	normal karyosome	not validated	fertile	wt ovaries
FBgn0000253	Cam	34609	6	abnormal karyosome	weak phenotype	fertile	wt ovaries
FBgn0000256	capu	32922	2	normal karyosome	not validated	fertile	small ovaries
FBgn0000257	car	34007	2	normal karyosome	not validated	fertile	wt ovaries
FBgn0000259	CkIIbeta	35385	6	tiny or no ovaries	not validated	not examined	not examined
FBgn0000261	Cat	43197	3	normal karyosome	not validated	not examined	small ovaries
FBgn0000273	Pka-C1	35169	4	slightly abnormal karyosome	not validated	sterile	wt ovaries
FBgn0000283	Cp190	33903	6	normal karyosome	not validated	not examined	not examined
FBgn0000286	Cf2	57256	4	slightly abnormal karyosome	not validated	fertile	wt ovaries
FBgn0000289	cg	34668	5	normal karyosome	not validated	not examined	not examined
FBgn0000299	Col4a1	44520	3	normal karyosome	not validated	fertile	wt ovaries
FBgn0000307	chif	51016	5	abnormal karyosome	strong phenotype	reduced fertility	small ovaries
FBgn0000308	chic	34523	6	tiny or no ovaries	not validated	sterile	small ovaries
FBgn0000317	ck	41690	3	normal karyosome	not validated	fertile	small ovaries
FBgn0000318	cl	61893	6	normal karyosome	not validated	fertile	wt ovaries
FBgn0000319	Chc	34742	5	normal karyosome	not validated	fertile	wt ovaries
FBgn0000326	clt	43272	2	tiny or no ovaries	not validated	sterile	no ovaries
FBgn0000339	cni	38919	3	normal karyosome	not validated	fertile	small ovaries
FBgn0000351	cort	35799	4	normal karyosome	not validated	sterile	wt ovaries
FBgn0000352	cos	44472	4	normal karyosome	not validated	fertile	wt ovaries
FBgn0000355	Cp15	64655	6	normal karyosome	not validated	fertile	wt ovaries
FBgn0000357	Cp18	65018	6	normal karyosome	not validated	fertile	wt ovaries
FBgn0000359	Cp36	57812	6	abnormal karyosome	strong phenotype	fertile	small ovaries
FBgn0000376	crm	35387	5	normal karyosome	not validated	not examined	not examined
FBgn0000382	csw	35215	5	slightly abnormal karyosome	not validated	sterile	wt ovaries
FBgn0000384	cta	51848	3	normal karyosome	not validated	fertile	wt ovaries
FBgn0000392	cup	35406	6	tiny or no ovaries	not validated	not examined	not examined
FBgn0000404	CycA	35694	6	tiny or no ovaries	not validated	not examined	not examined
FBgn0000405	CycB	43133	7	normal karyosome	not validated	not examined	not examined
FBgn0000409	Cyt-c-p	64898	6	normal karyosome	not validated	fertile	wt ovaries
FBgn0000412	D1	33655	6	tiny or no ovaries	not validated	not examined	not examined
FBgn0000413	da	35686	5	normal karyosome	not validated	fertile	wt ovaries
FBgn0000414	Dab	42646	4	normal karyosome	not validated	fertile	small ovaries
FBgn0000427	dec	61229	6	normal karyosome	not validated	fertile	wt ovaries
FBgn0000447	Dhod	51801	3	normal karyosome	not validated	fertile	wt ovaries
FBgn0000454	Dip-B	54045	5	normal karyosome	not validated	fertile	small ovaries
FBgn0000455	Dip-C	51708	2	normal karyosome	not validated	fertile	small ovaries
FBgn0000463	Dl	36784	5	normal karyosome	not validated	sterile	wt ovaries
FBgn0000464	Lar	43979	2	normal karyosome	not validated	fertile	wt ovaries
FBgn0000479	dnc	41644	2	normal karyosome	not validated	reduced fertility	wt ovaries
FBgn0000482	dor	54460	3	normal karyosome	not validated	fertile	small ovaries
FBgn0000489	Pka-C3	55860	2	slightly abnormal karyosome	not validated	fertile	wt ovaries
FBgn0000499	dsh	64989	4	normal karyosome	not validated	fertile	wt ovaries
FBgn0000520	dwg	35666	3	normal karyosome	not validated	not examined	not examined
FBgn0000524	dx	44455	5	normal karyosome	not validated	fertile	wt ovaries
FBgn0000533	ea	55186	3	slightly abnormal karyosome	not validated	sterile	small ovaries
FBgn0000536	eas	38528	2	normal karyosome	not validated	fertile	wt ovaries
FBgn0000541	E(bx)	35353	5	abnormal karyosome	weak phenotype	reduced fertility	small ovaries
FBgn0000543	ecd	41676	3	tiny or no ovaries	not validated	sterile	tiny ovaries
FBgn0000546	EcR	50712	3	normal karyosome	not validated	fertile	small ovaries
FBgn0000547	ed	38209	4	normal karyosome	not validated	fertile	wt ovaries
FBgn0000556	eEF1alpha1	33960	7	normal karyosome	not validated	fertile	wt ovaries
FBgn0000562	egl	43550	4	tiny or no ovaries	not validated	sterile	tiny ovaries
FBgn0000565	MsrA	42877	3	normal karyosome	not validated	fertile	wt ovaries
FBgn0000566	Cth	41876	4	normal karyosome	not validated	fertile	small ovaries
FBgn0000575	emc	42768	4	normal karyosome	not validated	not examined	small ovaries
FBgn0000578	ena	39034	4	normal karyosome	not validated	fertile	wt ovaries
FBgn0000579	Eno	41647	6	normal karyosome	not validated	fertile	wt ovaries
FBgn0000581	E(Pc)	35271	5	tiny or no ovaries	not validated	not examined	not examined
FBgn0000611	exd	34897	4	normal karyosome	not validated	fertile	small ovaries
FBgn0000615	exu	41816	6	normal karyosome	not validated	not examined	not examined
FBgn0000617	Taf9	32345	4	tiny or no ovaries	not validated	sterile	no ovaries
FBgn0000618	e(y)2	42524	4	slightly abnormal karyosome	not validated	not examined	not examined
FBgn0000629	E(z)	36068	4	tiny or no ovaries	not validated	not examined	not examined
FBgn0000635	Fas2	34084	2	normal karyosome	not validated	fertile	wt ovaries
FBgn0000662	fl(2)d	55674	5	normal karyosome	not validated	fertile	small ovaries
FBgn0000667	Actn	34874	5	normal karyosome	not validated	fertile	wt ovaries
FBgn0000711	flw	38336	3	normal karyosome	not validated	fertile	small ovaries
FBgn0000719	fog	36790	3	normal karyosome	not validated	fertile	small ovaries
FBgn0000721	for	35158	5	normal karyosome	not validated	fertile	wt ovaries
FBgn0000808	gd	56887	2	normal karyosome	not validated	fertile	wt ovaries
FBgn0000810	fs(1)K10	33630	5	normal karyosome	not validated	not examined	not examined
FBgn0000826	png	55861	5	normal karyosome	not validated	fertile	small ovaries
FBgn0000927	fs(1)Ya	64597	6	normal karyosome	not validated	sterile	wt ovaries
FBgn0000964	tj	34595	3	normal karyosome	not validated	not examined	not examined
FBgn0001078	ftz-f1	33625	4	normal karyosome	not validated	not examined	wt ovaries
FBgn0001079	fu	41588	3	normal karyosome	not validated	fertile	wt ovaries
FBgn0001085	fz	34321	3	normal karyosome	not validated	fertile	wt ovaries
FBgn0001086	fzy	35805	5	tiny or no ovaries	not validated	not examined	not examined
FBgn0001091	Gapdh1	36842	6	normal karyosome	not validated	fertile	wt ovaries
FBgn0001098	Gdh	53255	6	normal karyosome	not validated	fertile	wt ovaries
FBgn0001104	Galphai	35407	5	normal karyosome	not validated	fertile	wt ovaries
FBgn0001105	Gbeta13F	35041	5	normal karyosome	not validated	fertile	small ovaries
FBgn0001120	gnu	51703	6	normal karyosome	not validated	fertile	wt ovaries
FBgn0001122	Galphao	34653	4	normal karyosome	not validated	fertile	wt ovaries
FBgn0001124	Got1	43194	4	normal karyosome	not validated	fertile	small ovaries
FBgn0001128	Gpdh1	51474	4	normal karyosome	not validated	fertile	wt ovaries
FBgn0001133	grau	53251	5	normal karyosome	not validated	not examined	not examined
FBgn0001137	grk	38913	4	normal karyosome	not validated	fertile	small ovaries
FBgn0001139	gro	35759	5	normal karyosome	not validated	fertile	wt ovaries
FBgn0001142	Gs1	40836	5	tiny or no ovaries	not validated	sterile	tiny ovaries
FBgn0001149	GstD1	36818	6	normal karyosome	not validated	fertile	wt ovaries
FBgn0001168	h	34326	2	normal karyosome	not validated	fertile	small ovaries
FBgn0001169	H	34703	5	normal karyosome	not validated	not examined	not examined
FBgn0001179	hay	53345	4	tiny or no ovaries	not validated	sterile	no ovaries
FBgn0001180	hb	54478	5	normal karyosome	not validated	sterile	wt ovaries
FBgn0001185	her	57257	2	abnormal karyosome	weak phenotype	fertile	small ovaries
FBgn0001186	Hex-A	35155	5	normal karyosome	not validated	fertile	small ovaries
FBgn0001197	His2Av	34844	6	tiny or no ovaries	not validated	not examined	not examined
FBgn0001202	hook	64663	3	normal karyosome	not validated	fertile	wt ovaries
FBgn0001206	Hmr	35659	4	normal karyosome	not validated	fertile	small ovaries
FBgn0001215	Hrb98DE	32351	6	normal karyosome	not validated	not examined	not examined
FBgn0001218	Hsc70-3	32402	6	abnormal karyosome	strong phenotype	fertile	wt ovaries
FBgn0001219	Hsc70-4	35684	7	tiny or no ovaries	not validated	sterile	tiny ovaries
FBgn0001222	Hsf	41581	4	normal karyosome	not validated	not examined	not examined
FBgn0001224	Hsp23	44029	2	normal karyosome	not validated	fertile	wt ovaries
FBgn0001225	Hsp26	35408	6	normal karyosome	not validated	fertile	wt ovaries
FBgn0001226	Hsp27	33007	7	normal karyosome	not validated	fertile	wt ovaries
FBgn0001233	Hsp83	32996	7	abnormal karyosome	weak phenotype	sterile	small ovaries
FBgn0001248	Idh	41708	6	normal karyosome	not validated	fertile	wt ovaries
FBgn0001257	ImpL2	55855	3	normal karyosome	not validated	fertile	wt ovaries
FBgn0001276	ix	37545	3	normal karyosome	not validated	fertile	wt ovaries
FBgn0001280	janA	41846	6	normal karyosome	not validated	fertile	wt ovaries
FBgn0001297	kay	33379	2	normal karyosome	not validated	fertile	small ovaries
FBgn0001301	kel	55612	3	normal karyosome	not validated	fertile	small ovaries
FBgn0001308	Khc	35409	5	normal karyosome	not validated	sterile	small ovaries
FBgn0001316	klar	36721	4	normal karyosome	not validated	fertile	small ovaries
FBgn0001324	kto	34588	2	normal karyosome	not validated	sterile	small ovaries
FBgn0001337	ebo	32347	4	normal karyosome	not validated	fertile	wt ovaries
FBgn0001341	Mybbp1A	41916	3	tiny or no ovaries	not validated	sterile	no ovaries
FBgn0001491	l(1)10Bb	33380	5	slightly abnormal karyosome	not validated	sterile	wt ovaries
FBgn0001565	Ddx56	35308	4	abnormal karyosome	weak phenotype	sterile	tiny ovaries
FBgn0001624	dlg1	35286	3	normal karyosome	not validated	sterile	small ovaries
FBgn0001941	ifc	32514	5	normal karyosome	not validated	fertile	small ovaries
FBgn0001942	eIF4A	33970	6	tiny or no ovaries	not validated	sterile	tiny ovaries
FBgn0001965	Sos	34833	4	slightly abnormal karyosome	not validated	fertile	small ovaries
FBgn0001970	Pgant35A	61829	3	normal karyosome	not validated	fertile	small ovaries
FBgn0001977	CIAPIN1	44644	4	normal karyosome	not validated	fertile	wt ovaries
FBgn0001978	stc	43208	5	normal karyosome	not validated	fertile	small ovaries
FBgn0001990	wek	35680	4	normal karyosome	not validated	not examined	not examined
FBgn0001994	crp	37470	4	normal karyosome	not validated	not examined	not examined
FBgn0002021	l(2)37Bb	42608	3	abnormal karyosome	strong phenotype	fertile	small ovaries
FBgn0002022	Catsup	55396	3	normal karyosome	not validated	fertile	wt ovaries
FBgn0002031	l(2)37Cc	32404	4	tiny or no ovaries	not validated	sterile	tiny ovaries
FBgn0002044	swm	52935	5	normal karyosome	not validated	fertile	wt ovaries
FBgn0002069	AspRS	42606	4	tiny or no ovaries	not validated	sterile	no ovaries
FBgn0002121	l(2)gl	38206	4	normal karyosome	not validated	sterile	small ovaries
FBgn0002183	dre4	35149	6	tiny or no ovaries	not validated	not examined	not examined
FBgn0002283	l(3)73Ah	44011	4	normal karyosome	not validated	fertile	small ovaries
FBgn0002284	Prosbeta6	34801	5	tiny or no ovaries	not validated	sterile	no ovaries
FBgn0002413	dco	35134	6	normal karyosome	not validated	not examined	not examined
FBgn0002431	hyd	32352	4	tiny or no ovaries	not validated	not examined	not examined
FBgn0002441	l(3)mbt	35052	4	normal karyosome	not validated	not examined	not examined
FBgn0002466	sti	35392	4	tiny or no ovaries	not validated	not examined	not examined
FBgn0002521	pho	35206	3	normal karyosome	not validated	not examined	not examined
FBgn0002524	lace	51475	4	normal karyosome	not validated	fertile	wt ovaries
FBgn0002525	Lam	36617	6	abnormal karyosome	strong phenotype	fertile	wt ovaries
FBgn0002528	LanB2	55388	3	normal karyosome	not validated	fertile	wt ovaries
FBgn0002542	lds	34980	4	normal karyosome	not validated	fertile	small ovaries
FBgn0002552	lin	50603	6	normal karyosome	not validated	fertile	wt ovaries
FBgn0002566	lt	34871	2	normal karyosome	not validated	fertile	small ovaries
FBgn0002567	Rab32	38956	3	slightly abnormal karyosome	not validated	fertile	small ovaries
FBgn0002579	RpL36	53302	6	tiny or no ovaries	not validated	sterile	tiny ovaries
FBgn0002590	RpS5a	43160	6	normal karyosome	not validated	fertile	wt ovaries
FBgn0002622	RpS3	35410	7	tiny or no ovaries	not validated	sterile	tiny ovaries
FBgn0002626	RpL32	51746	6	tiny or no ovaries	not validated	sterile	tiny ovaries
FBgn0002638	Rcc1	36067	6	tiny or no ovaries	not validated	not examined	not examined
FBgn0002643	mam	63601	4	slightly abnormal karyosome	not validated	fertile	wt ovaries
FBgn0002645	Map205	32939	4	normal karyosome	not validated	fertile	small ovaries
FBgn0002652	squ	35574	5	normal karyosome	not validated	fertile	wt ovaries
FBgn0002673	twe	36587	5	normal karyosome	not validated	sterile	wt ovaries
FBgn0002707	mei-9	55313	2	normal karyosome	not validated	fertile	wt ovaries
FBgn0002715	mei-S332	41660	3	abnormal karyosome	weak phenotype	not examined	not examined
FBgn0002719	Men	41652	4	normal karyosome	not validated	fertile	wt ovaries
FBgn0002723	Met	61935	2	normal karyosome	not validated	fertile	wt ovaries
FBgn0002736	mago	35453	5	normal karyosome	not validated	not examined	not examined
FBgn0002773	Mlc2	36694	2	normal karyosome	not validated	fertile	small ovaries
FBgn0002774	mle	34864	3	normal karyosome	not validated	not examined	not examined
FBgn0002775	msl-3	35272	4	tiny or no ovaries	not validated	not examined	not examined
FBgn0002778	mnd	62207	4	normal karyosome	not validated	fertile	wt ovaries
FBgn0002780	mod	38927	6	normal karyosome	not validated	fertile	wt ovaries
FBgn0002781	mod(mdg4)	32995	6	normal karyosome	not validated	not examined	not examined
FBgn0002783	mor	35630	6	normal karyosome	not validated	fertile	wt ovaries
FBgn0002787	Rpn8	35411	6	tiny or no ovaries	not validated	sterile	tiny ovaries
FBgn0002789	Mp20	34963	3	normal karyosome	not validated	fertile	wt ovaries
FBgn0002791	mr	50547	3	normal karyosome	not validated	not examined	not examined
FBgn0002872	mu2	61199	5	normal karyosome	not validated	fertile	wt ovaries
FBgn0002873	mud	38190	5	normal karyosome	not validated	not examined	not examined
FBgn0002878	mus101	43244	3	normal karyosome	not validated	fertile	wt ovaries
FBgn0002887	mus201	35652	3	normal karyosome	not validated	not examined	not examined
FBgn0002891	PolZ1	61297	2	normal karyosome	not validated	fertile	small ovaries
FBgn0002899	mus301	58299	3	abnormal karyosome	strong phenotype	fertile	wt ovaries
FBgn0002901	mus304	61355	2	abnormal karyosome	weak phenotype	fertile	wt ovaries
FBgn0002905	PolQ	58238	2	abnormal karyosome	weak phenotype	fertile	wt ovaries
FBgn0002914	Myb	35053	5	normal karyosome	not validated	not examined	not examined
FBgn0002921	Atpalpha	32913	6	normal karyosome	not validated	fertile	wt ovaries
FBgn0002924	ncd	58144	5	normal karyosome	not validated	fertile	small ovaries
FBgn0002932	neur	35412	3	normal karyosome	not validated	not examined	not examined
FBgn0002962	nos	32985	5	normal karyosome	not validated	fertile	small ovaries
FBgn0002973	numb	35045	3	normal karyosome	not validated	not examined	not examined
FBgn0002989	okr	33707	2	abnormal karyosome	weak phenotype	fertile	wt ovaries
FBgn0003008	or	55218	3	normal karyosome	not validated	fertile	wt ovaries
FBgn0003015	osk	36903	6	abnormal karyosome	weak phenotype	sterile	wt ovaries
FBgn0003022	Ote	39009	5	tiny or no ovaries	not validated	not examined	not examined
FBgn0003023	otu	34065	6	tiny or no ovaries	not validated	sterile	tiny ovaries
FBgn0003028	ovo	35413	5	slightly abnormal karyosome	not validated	fertile	small ovaries
FBgn0003041	pbl	36841	4	tiny or no ovaries	not validated	sterile	no ovaries
FBgn0003042	Pc	36070	4	normal karyosome	not validated	not examined	not examined
FBgn0003044	Pcl	33945	5	normal karyosome	not validated	not examined	not examined
FBgn0003053	peb	33901	2	normal karyosome	not validated	fertile	small ovaries
FBgn0003062	Fib	42553	4	tiny or no ovaries	not validated	not examined	not examined
FBgn0003071	Pfk	36782	3	normal karyosome	not validated	fertile	wt ovaries
FBgn0003074	Pgi	51804	5	normal karyosome	not validated	fertile	wt ovaries
FBgn0003076	Pgm1	34345	4	normal karyosome	not validated	fertile	wt ovaries
FBgn0003079	Raf	41589	3	normal karyosome	not validated	fertile	wt ovaries
FBgn0003082	phr	27676	2	normal karyosome	not validated	fertile	wt ovaries
FBgn0003093	Pkc98E	35275	2	normal karyosome	not validated	reduced fertility	small ovaries
FBgn0003114	plu	42803	5	normal karyosome	not validated	sterile	wt ovaries
FBgn0003124	polo	35146	6	tiny or no ovaries	not validated	not examined	not examined
FBgn0003134	Pp1alpha-96A	40906	5	normal karyosome	not validated	fertile	small ovaries
FBgn0003138	Ptp61F	32426	5	normal karyosome	not validated	not examined	not examined
FBgn0003139	PpV	36064	5	normal karyosome	not validated	fertile	wt ovaries
FBgn0003141	pr	53346	5	slightly abnormal karyosome	not validated	fertile	wt ovaries
FBgn0003162	Pu	55397	2	normal karyosome	not validated	fertile	wt ovaries
FBgn0003165	pum	41875	4	normal karyosome	not validated	fertile	wt ovaries
FBgn0003169	put	35195	4	tiny or no ovaries	not validated	sterile	tiny ovaries
FBgn0003178	Pyk	35218	6	normal karyosome	not validated	sterile	wt ovaries
FBgn0003187	qua	41856	4	normal karyosome	not validated	sterile	wt ovaries
FBgn0003189	r	42828	3	normal karyosome	not validated	fertile	wt ovaries
FBgn0003204	ras	51717	4	abnormal karyosome	strong phenotype	fertile	small ovaries
FBgn0003205	Ras85D	35414	5	normal karyosome	not validated	fertile	wt ovaries
FBgn0003210	rb	32477	4	normal karyosome	not validated	fertile	wt ovaries
FBgn0003231	ref(2)P	36111	6	normal karyosome	not validated	fertile	wt ovaries
FBgn0003256	rl	36058	2	normal karyosome	not validated	not examined	not examined
FBgn0003257	r-l	55183	4	normal karyosome	not validated	fertile	wt ovaries
FBgn0003261	Rm62	34829	6	normal karyosome	not validated	not examined	not examined
FBgn0003277	Polr2A	36830	6	tiny or no ovaries	not validated	sterile	tiny ovaries
FBgn0003292	rt	51805	3	normal karyosome	not validated	fertile	wt ovaries
FBgn0003302	rux	36791	2	normal karyosome	not validated	not examined	not examined
FBgn0003310	S	38914	5	normal karyosome	not validated	fertile	wt ovaries
FBgn0003317	sax	55865	4	normal karyosome	not validated	fertile	small ovaries
FBgn0003321	sbr	34945	3	normal karyosome	not validated	not examined	not examined
FBgn0003328	scb	38959	2	normal karyosome	not validated	fertile	small ovaries
FBgn0003330	Sce	35446	3	normal karyosome	not validated	not examined	not examined
FBgn0003334	Scm	35389	4	slightly abnormal karyosome	not validated	sterile	wt ovaries
FBgn0003345	sd	35481	2	normal karyosome	not validated	fertile	wt ovaries
FBgn0003360	sesB	36661	6	normal karyosome	not validated	fertile	wt ovaries
FBgn0003371	sgg	35364	2	normal karyosome	not validated	sterile	small ovaries
FBgn0003391	shg	38207	4	slightly abnormal karyosome	not validated	sterile	small ovaries
FBgn0003392	shi	36921	3	abnormal karyosome	weak phenotype	sterile	wt ovaries
FBgn0003396	shn	34689	3	normal karyosome	not validated	fertile	wt ovaries
FBgn0003401	shu	35454	4	abnormal karyosome	strong phenotype	sterile	wt ovaries
FBgn0003410	sina	40842	5	normal karyosome	not validated	fertile	wt ovaries
FBgn0003415	skd	34630	4	normal karyosome	not validated	fertile	wt ovaries
FBgn0003416	sl	35604	2	normal karyosome	not validated	fertile	small ovaries
FBgn0003423	slgA	43172	2	normal karyosome	not validated	fertile	small ovaries
FBgn0003444	smo	43134	3	normal karyosome	not validated	reduced fertility	small ovaries
FBgn0003447	sn	42615	4	normal karyosome	not validated	fertile	wt ovaries
FBgn0003449	snf	51459	6	tiny or no ovaries	not validated	sterile	tiny ovaries
FBgn0003450	snk	41723	2	normal karyosome	not validated	sterile	wt ovaries
FBgn0003459	stwl	35415	3	tiny or no ovaries	not validated	not examined	not examined
FBgn0003462	Sod1	36804	5	normal karyosome	not validated	fertile	wt ovaries
FBgn0003475	spir	43161	4	normal karyosome	not validated	fertile	wt ovaries
FBgn0003479	spn-A	38898	2	abnormal karyosome	strong phenotype	fertile	wt ovaries
FBgn0003480	spn-B	43158	2	normal karyosome	not validated	fertile	wt ovaries
FBgn0003483	spn-E	35303	4	normal karyosome	not validated	fertile	small ovaries
FBgn0003495	spz	34699	4	normal karyosome	not validated	fertile	wt ovaries
FBgn0003502	Btk29A	35159	3	normal karyosome	not validated	fertile	wt ovaries
FBgn0003507	srp	34080	4	normal karyosome	not validated	fertile	wt ovaries
FBgn0003510	Sry-alpha	36644	2	normal karyosome	not validated	fertile	wt ovaries
FBgn0003511	Sry-beta	62163	2	normal karyosome	not validated	fertile	small ovaries
FBgn0003512	Sry-delta	57789	4	tiny or no ovaries	not validated	sterile	no ovaries
FBgn0003514	sqh	38222	6	normal karyosome	not validated	fertile	wt ovaries
FBgn0003520	stau	43187	5	normal karyosome	not validated	sterile	wt ovaries
FBgn0003525	stg	36094	6	normal karyosome	not validated	not examined	not examined
FBgn0003527	stil	41648	2	tiny or no ovaries	not validated	not examined	not examined
FBgn0003545	sub	36623	4	tiny or no ovaries	not validated	sterile	no ovaries
FBgn0003557	Su(dx)	36836	5	normal karyosome	not validated	fertile	small ovaries
FBgn0003559	su(f)	43273	2	slightly abnormal karyosome	not validated	fertile	wt ovaries
FBgn0003567	su(Hw)	33906	5	normal karyosome	not validated	not examined	not examined
FBgn0003575	su(sable)	33982	4	normal karyosome	not validated	not examined	not examined
FBgn0003598	Su(var)3-7	35368	6	normal karyosome	not validated	not examined	not examined
FBgn0003607	Su(var)205	36792	6	tiny or no ovaries	not validated	not examined	not examined
FBgn0003612	Su(var)2-10	32915	5	tiny or no ovaries	not validated	not examined	not examined
FBgn0003638	su(w[a])	55175	4	normal karyosome	not validated	fertile	small ovaries
FBgn0003656	sws	43239	5	normal karyosome	not validated	fertile	wt ovaries
FBgn0003660	Syb	38234	5	normal karyosome	not validated	fertile	small ovaries
FBgn0003676	CCT1	32854	5	tiny or no ovaries	not validated	sterile	tiny ovaries
FBgn0003687	Tbp	42770	4	normal karyosome	not validated	fertile	wt ovaries
FBgn0003714	tko	38251	4	normal karyosome	not validated	fertile	wt ovaries
FBgn0003716	tkv	41904	3	normal karyosome	not validated	fertile	wt ovaries
FBgn0003721	Tm1	43542	6	normal karyosome	not validated	sterile	wt ovaries
FBgn0003732	Top2	35416	6	tiny or no ovaries	not validated	not examined	not examined
FBgn0003733	tor	35316	5	normal karyosome	not validated	fertile	small ovaries
FBgn0003741	tra	44109	3	slightly abnormal karyosome	not validated	fertile	small ovaries
FBgn0003742	tra2	56912	3	slightly abnormal karyosome	not validated	fertile	wt ovaries
FBgn0003744	trc	41591	5	normal karyosome	not validated	not examined	not examined
FBgn0003748	Treh	50585	4	normal karyosome	not validated	fertile	small ovaries
FBgn0003751	trk	56040	2	normal karyosome	not validated	fertile	wt ovaries
FBgn0003862	trx	33703	3	normal karyosome	not validated	not examined	not examined
FBgn0003870	ttk	36748	4	abnormal karyosome	weak phenotype	not examined	not examined
FBgn0003885	alphaTub84D	64904	5	tiny or no ovaries	not validated	sterile	no ovaries
FBgn0003887	betaTub56D	35815	7	tiny or no ovaries	not validated	sterile	tiny ovaries
FBgn0003888	betaTub60D	64856	4	normal karyosome	not validated	fertile	wt ovaries
FBgn0003891	tud	42800	4	slightly abnormal karyosome	not validated	fertile	small ovaries
FBgn0003941	RpL40	35417	7	tiny or no ovaries	not validated	sterile	tiny ovaries
FBgn0003942	RpS27A	35418	7	tiny or no ovaries	not validated	sterile	tiny ovaries
FBgn0003943	Ubi-p63E	33405	6	tiny or no ovaries	not validated	sterile	tiny ovaries
FBgn0003963	ush	32950	2	normal karyosome	not validated	not examined	not examined
FBgn0003964	usp	36729	6	slightly abnormal karyosome	not validated	not examined	not examined
FBgn0003969	vap	51793	3	normal karyosome	not validated	fertile	wt ovaries
FBgn0003977	vir	55694	2	normal karyosome	not validated	fertile	wt ovaries
FBgn0003978	vls	36877	3	normal karyosome	not validated	fertile	wt ovaries
FBgn0003980	Vm26Ab	65022	7	normal karyosome	not validated	sterile	wt ovaries
FBgn0004049	yrt	36118	5	normal karyosome	not validated	fertile	small ovaries
FBgn0004050	z	35208	4	normal karyosome	not validated	not examined	not examined
FBgn0004057	Zw	50667	2	slightly abnormal karyosome	not validated	reduced fertility	small ovaries
FBgn0004066	Prosalpha4	36063	6	tiny or no ovaries	not validated	sterile	tiny ovaries
FBgn0004087	Dhfr	35015	2	slightly abnormal karyosome	not validated	fertile	wt ovaries
FBgn0004103	Pp1-87B	32414	6	tiny or no ovaries	not validated	not examined	not examined
FBgn0004106	Cdk1	35350	5	tiny or no ovaries	not validated	sterile	no ovaries
FBgn0004107	Cdk2	35267	6	abnormal karyosome	weak phenotype	reduced fertility	wt ovaries
FBgn0004167	kst	50536	3	normal karyosome	not validated	fertile	wt ovaries
FBgn0004169	up	32949	2	normal karyosome	not validated	fertile	wt ovaries
FBgn0004177	mts	38337	6	normal karyosome	not validated	fertile	wt ovaries
FBgn0004227	nonA	52933	3	normal karyosome	not validated	reduced fertility	small ovaries
FBgn0004237	Hrb87F	52937	6	normal karyosome	not validated	fertile	wt ovaries
FBgn0004359	T48	41684	3	normal karyosome	not validated	fertile	wt ovaries
FBgn0004367	mei-41	35371	2	slightly abnormal karyosome	not validated	fertile	wt ovaries
FBgn0004368	Ptp4E	38369	3	normal karyosome	not validated	fertile	small ovaries
FBgn0004369	Ptp99A	39006	5	normal karyosome	not validated	fertile	wt ovaries
FBgn0004370	Ptp10D	39001	3	normal karyosome	not validated	fertile	wt ovaries
FBgn0004373	fwd	35257	4	normal karyosome	not validated	fertile	wt ovaries
FBgn0004378	Klp61F	35804	5	slightly abnormal karyosome	not validated	fertile	wt ovaries
FBgn0004379	Klp67A	35606	4	normal karyosome	not validated	not examined	not examined
FBgn0004380	Klp64D	40945	3	normal karyosome	not validated	fertile	small ovaries
FBgn0004387	Klp98A	50542	3	normal karyosome	not validated	fertile	wt ovaries
FBgn0004390	RasGAP1	41830	4	normal karyosome	not validated	fertile	small ovaries
FBgn0004391	shtd	38531	3	tiny or no ovaries	not validated	not examined	not examined
FBgn0004395	unk	57026	3	slightly abnormal karyosome	not validated	fertile	wt ovaries
FBgn0004397	Vinc	41959	3	normal karyosome	not validated	fertile	wt ovaries
FBgn0004400	rhi	35171	3	abnormal karyosome	strong phenotype	not examined	not examined
FBgn0004401	Pep	32944	6	normal karyosome	not validated	not examined	not examined
FBgn0004407	PolG2	67925	2	tiny or no ovaries	not validated	not examined	tiny ovaries
FBgn0004419	me31B	33675	7	tiny or no ovaries	not validated	sterile	tiny ovaries
FBgn0004432	Cyp1	33001	6	normal karyosome	not validated	fertile	wt ovaries
FBgn0004435	Galphaq	36775	4	normal karyosome	not validated	fertile	wt ovaries
FBgn0004436	Ubc6	35476	3	abnormal karyosome	strong phenotype	not examined	not examined
FBgn0004462	S6KL	35178	4	normal karyosome	not validated	fertile	small ovaries
FBgn0004465	Su(P)	34955	3	normal karyosome	not validated	reduced fertility	wt ovaries
FBgn0004507	GlyP	33634	6	slightly abnormal karyosome	not validated	fertile	wt ovaries
FBgn0004509	Fur1	42481	3	slightly abnormal karyosome	not validated	fertile	small ovaries
FBgn0004510	Ets97D	36635	4	abnormal karyosome	weak phenotype	fertile	small ovaries
FBgn0004574	Rop	51925	3	tiny or no ovaries	not validated	sterile	no ovaries
FBgn0004583	ex	34968	2	normal karyosome	not validated	fertile	wt ovaries
FBgn0004584	Rrp1	35420	5	normal karyosome	not validated	not examined	not examined
FBgn0004587	B52	37519	6	slightly abnormal karyosome	not validated	not examined	not examined
FBgn0004597	CycC	33753	3	normal karyosome	not validated	sterile	wt ovaries
FBgn0004598	Fur2	51743	5	normal karyosome	not validated	fertile	wt ovaries
FBgn0004606	zfh1	38929	3	normal karyosome	not validated	fertile	small ovaries
FBgn0004611	Plc21C	32438	3	normal karyosome	not validated	fertile	small ovaries
FBgn0004636	Rap1	35047	6	normal karyosome	not validated	fertile	wt ovaries
FBgn0004638	drk	41692	4	normal karyosome	not validated	fertile	wt ovaries
FBgn0004643	Zw10	42643	5	normal karyosome	not validated	not examined	not examined
FBgn0004646	ogre	44048	3	normal karyosome	not validated	fertile	small ovaries
FBgn0004647	N	35213	2	normal karyosome	not validated	sterile	wt ovaries
FBgn0004648	svr	44487	3	normal karyosome	not validated	fertile	wt ovaries
FBgn0004649	yl	56922	6	normal karyosome	not validated	fertile	wt ovaries
FBgn0004650	fs(1)N	56968	5	normal karyosome	not validated	sterile	small ovaries
FBgn0004655	wapl	36616	5	normal karyosome	not validated	fertile	small ovaries
FBgn0004656	fs(1)h	35139	4	tiny or no ovaries	not validated	sterile	no ovaries
FBgn0004657	mys	33642	5	normal karyosome	not validated	fertile	small ovaries
FBgn0004666	sim	32488	2	normal karyosome	not validated	not examined	not examined
FBgn0004795	retn	35688	6	normal karyosome	not validated	not examined	not examined
FBgn0004811	fs(2)ltoPP43	32452	4	normal karyosome	not validated	fertile	wt ovaries
FBgn0004828	His3.3B	34940	6	slightly abnormal karyosome	not validated	not examined	not examined
FBgn0004832	Xpac	51806	3	normal karyosome	not validated	fertile	small ovaries
FBgn0004838	Hrb27C	33716	6	abnormal karyosome	strong phenotype	sterile	wt ovaries
FBgn0004856	Bx42	34777	5	normal karyosome	not validated	not examined	not examined
FBgn0004860	ph-d	63018	2	normal karyosome	not validated	fertile	small ovaries
FBgn0004864	hop	35386	4	normal karyosome	not validated	sterile	wt ovaries
FBgn0004867	RpS2	53319	6	normal karyosome	not validated	fertile	wt ovaries
FBgn0004868	Gdi	36603	6	normal karyosome	not validated	reduced fertility	wt ovaries
FBgn0004872	piwi	37483	6	abnormal karyosome	weak phenotype	sterile	wt ovaries
FBgn0004875	enc	42797	5	normal karyosome	not validated	fertile	small ovaries
FBgn0004876	cdi	57032	4	normal karyosome	not validated	fertile	wt ovaries
FBgn0004882	orb	43143	5	tiny or no ovaries	not validated	sterile	tiny ovaries
FBgn0004888	Scsalpha1	51807	5	normal karyosome	not validated	fertile	wt ovaries
FBgn0004889	tws	38899	6	normal karyosome	not validated	sterile	wt ovaries
FBgn0004901	Prat	35422	3	normal karyosome	not validated	fertile	wt ovaries
FBgn0004903	Rb97D	55662	4	normal karyosome	not validated	sterile	wt ovaries
FBgn0004907	14-3-3zeta	41878	5	abnormal karyosome	weak phenotype	fertile	wt ovaries
FBgn0004913	Gnf1	35423	5	tiny or no ovaries	not validated	not examined	not examined
FBgn0004914	Hnf4	64988	3	normal karyosome	not validated	fertile	wt ovaries
FBgn0004915	TfIIB	62165	4	normal karyosome	not validated	fertile	small ovaries
FBgn0004921	Ggamma1	34372	6	normal karyosome	not validated	fertile	wt ovaries
FBgn0004924	Top1	35424	6	normal karyosome	not validated	not examined	not examined
FBgn0004926	eIF2beta	53268	6	normal karyosome	not validated	fertile	wt ovaries
FBgn0004957	por	43236	2	normal karyosome	not validated	fertile	small ovaries
FBgn0005198	gig	35401	2	normal karyosome	not validated	fertile	wt ovaries
FBgn0005278	Sam-S	36306	5	normal karyosome	not validated	sterile	small ovaries
FBgn0005355	Su(fu)	55315	4	normal karyosome	not validated	fertile	wt ovaries
FBgn0005386	ash1	36803	4	normal karyosome	not validated	not examined	not examined
FBgn0005391	Yp2	55931	6	tiny or no ovaries	not validated	sterile	tiny ovaries
FBgn0005411	U2af50	55153	4	tiny or no ovaries	not validated	sterile	no ovaries
FBgn0005533	RpS17	42656	6	tiny or no ovaries	not validated	sterile	tiny ovaries
FBgn0005536	Mbs	41625	5	abnormal karyosome	weak phenotype	fertile	small ovaries
FBgn0005593	RpL7	34600	6	tiny or no ovaries	not validated	sterile	tiny ovaries
FBgn0005596	yem	35425	5	normal karyosome	not validated	sterile	small ovaries
FBgn0005612	Sox14	34794	2	normal karyosome	not validated	fertile	wt ovaries
FBgn0005617	msl-1	35345	6	normal karyosome	not validated	not examined	not examined
FBgn0005624	Psc	35297	3	normal karyosome	not validated	not examined	not examined
FBgn0005630	lola	35721	6	normal karyosome	not validated	not examined	not examined
FBgn0005632	faf	35728	4	slightly abnormal karyosome	not validated	not examined	not examined
FBgn0005640	Eip63E	35576	3	normal karyosome	not validated	fertile	small ovaries
FBgn0005642	wdn	35654	4	normal karyosome	not validated	not examined	not examined
FBgn0005648	Pabp2	34602	4	normal karyosome	not validated	not examined	not examined
FBgn0005649	Rox8	32472	6	normal karyosome	not validated	not examined	not examined
FBgn0005655	PCNA	33043	6	tiny or no ovaries	not validated	not examined	not examined
FBgn0005671	Vha55	40884	6	normal karyosome	not validated	fertile	wt ovaries
FBgn0005672	spi	34645	4	normal karyosome	not validated	fertile	small ovaries
FBgn0005683	pie	63536	5	slightly abnormal karyosome	not validated	fertile	wt ovaries
FBgn0005695	gcl	32492	5	normal karyosome	not validated	fertile	small ovaries
FBgn0005777	PpD3	42794	6	normal karyosome	not validated	not examined	not examined
FBgn0008635	betaCOP	33741	4	normal karyosome	not validated	fertile	wt ovaries
FBgn0010019	Cyp4g1	36737	3	normal karyosome	not validated	fertile	wt ovaries
FBgn0010051	Itpr	51686	2	slightly abnormal karyosome	not validated	fertile	small ovaries
FBgn0010053	Jheh1	50676	2	normal karyosome	not validated	fertile	wt ovaries
FBgn0010078	RpL23	53300	6	tiny or no ovaries	not validated	sterile	tiny ovaries
FBgn0010097	gammaTub37C	32513	5	normal karyosome	not validated	fertile	small ovaries
FBgn0010100	mAcon1	34028	6	normal karyosome	not validated	fertile	wt ovaries
FBgn0010173	RpA-70	35426	5	tiny or no ovaries	not validated	not examined	not examined
FBgn0010194	Wnt5	34644	3	normal karyosome	not validated	fertile	small ovaries
FBgn0010198	RpS15Aa	34005	6	normal karyosome	not validated	fertile	wt ovaries
FBgn0010213	Sod2	36871	5	normal karyosome	not validated	fertile	wt ovaries
FBgn0010215	alpha-Cat	38197	4	normal karyosome	not validated	sterile	small ovaries
FBgn0010220	Dbp45A	55253	3	tiny or no ovaries	not validated	sterile	no ovaries
FBgn0010225	Gel	41704	2	normal karyosome	not validated	fertile	wt ovaries
FBgn0010226	GstS1	53238	5	normal karyosome	not validated	fertile	small ovaries
FBgn0010235	Klc	36795	4	slightly abnormal karyosome	not validated	sterile	wt ovaries
FBgn0010238	Lac	38895	4	normal karyosome	not validated	fertile	small ovaries
FBgn0010246	Myo61F	41689	2	slightly abnormal karyosome	not validated	fertile	wt ovaries
FBgn0010247	Parp	35792	3	normal karyosome	not validated	not examined	not examined
FBgn0010265	RpS13	34820	6	tiny or no ovaries	not validated	sterile	tiny ovaries
FBgn0010269	Dsor1	35216	4	slightly abnormal karyosome	not validated	reduced fertility	small ovaries
FBgn0010278	Ssrp	35455	6	normal karyosome	not validated	not examined	not examined
FBgn0010280	Taf4	35427	5	normal karyosome	not validated	fertile	small ovaries
FBgn0010282	TfIIFalpha	35428	6	tiny or no ovaries	not validated	sterile	tiny ovaries
FBgn0010292	bys	34876	4	tiny or no ovaries	not validated	not examined	not examined
FBgn0010300	brat	34646	4	normal karyosome	not validated	sterile	wt ovaries
FBgn0010303	hep	35210	4	normal karyosome	not validated	sterile	small ovaries
FBgn0010313	corto	35456	4	normal karyosome	not validated	not examined	not examined
FBgn0010314	Cks30A	35156	5	normal karyosome	not validated	sterile	small ovaries
FBgn0010315	CycD	33653	5	normal karyosome	not validated	not examined	not examined
FBgn0010316	dap	36720	3	abnormal karyosome	weak phenotype	fertile	small ovaries
FBgn0010317	CycJ	37521	3	normal karyosome	not validated	fertile	small ovaries
FBgn0010333	Rac1	34910	6	normal karyosome	not validated	fertile	wt ovaries
FBgn0010339	128up	60377	5	abnormal karyosome	weak phenotype	fertile	wt ovaries
FBgn0010341	Cdc42	37477	6	tiny or no ovaries	not validated	sterile	wt ovaries
FBgn0010342	Map60	32458	6	normal karyosome	not validated	not examined	not examined
FBgn0010350	Cds	58118	4	normal karyosome	not validated	fertile	small ovaries
FBgn0010352	Nc73EF	33686	4	normal karyosome	not validated	fertile	wt ovaries
FBgn0010355	Taf1	35314	3	tiny or no ovaries	not validated	sterile	tiny ovaries
FBgn0010356	Taf5	35367	3	tiny or no ovaries	not validated	sterile	tiny ovaries
FBgn0010379	Akt	33615	4	tiny or no ovaries	not validated	sterile	no ovaries
FBgn0010382	CycE	36092	6	abnormal karyosome	strong phenotype	sterile	small ovaries
FBgn0010383	Cyp18a1	64923	2	normal karyosome	not validated	fertile	wt ovaries
FBgn0010406	RNaseX25	38322	3	normal karyosome	not validated	fertile	wt ovaries
FBgn0010408	RpS9	33394	6	normal karyosome	not validated	fertile	wt ovaries
FBgn0010412	RpS19a	42774	6	tiny or no ovaries	not validated	sterile	small ovaries
FBgn0010415	Sdc	51723	6	normal karyosome	not validated	fertile	wt ovaries
FBgn0010416	TH1	38934	3	abnormal karyosome	strong phenotype	fertile	wt ovaries
FBgn0010417	Taf6	57181	4	tiny or no ovaries	not validated	sterile	tiny ovaries
FBgn0010421	TfIIFbeta	57413	5	tiny or no ovaries	not validated	sterile	no ovaries
FBgn0010422	TfIIS	35429	5	abnormal karyosome	weak phenotype	fertile	wt ovaries
FBgn0010431	mtrm	35430	6	normal karyosome	not validated	fertile	small ovaries
FBgn0010434	cora	51845	3	slightly abnormal karyosome	not validated	fertile	wt ovaries
FBgn0010435	emp	53257	2	normal karyosome	not validated	fertile	small ovaries
FBgn0010438	mtSSB	50600	4	normal karyosome	not validated	fertile	wt ovaries
FBgn0010441	pll	35577	3	normal karyosome	not validated	fertile	small ovaries
FBgn0010488	NAT1	32357	6	tiny or no ovaries	not validated	sterile	tiny ovaries
FBgn0010497	dmGlut	36724	3	normal karyosome	not validated	fertile	wt ovaries
FBgn0010501	Dcp-1	38315	5	normal karyosome	not validated	fertile	wt ovaries
FBgn0010504	kermit	53349	3	normal karyosome	not validated	fertile	small ovaries
FBgn0010516	wal	34915	5	normal karyosome	not validated	fertile	wt ovaries
FBgn0010531	Ccs	53256	3	normal karyosome	not validated	fertile	wt ovaries
FBgn0010548	Aldh-III	51820	4	normal karyosome	not validated	fertile	wt ovaries
FBgn0010551	Phb2	40835	5	tiny or no ovaries	not validated	sterile	no ovaries
FBgn0010583	dock	43176	3	normal karyosome	not validated	fertile	wt ovaries
FBgn0010590	Prosbeta1	34824	5	tiny or no ovaries	not validated	sterile	no ovaries
FBgn0010591	Sply	42834	4	normal karyosome	not validated	fertile	wt ovaries
FBgn0010602	lwr	37481	6	slightly abnormal karyosome	not validated	not examined	not examined
FBgn0010611	Hmgs	57738	4	slightly abnormal karyosome	not validated	fertile	wt ovaries
FBgn0010621	CCT5	41818	6	tiny or no ovaries	not validated	sterile	tiny ovaries
FBgn0010638	Sec61beta	50626	6	normal karyosome	not validated	fertile	wt ovaries
FBgn0010660	Nup214	33897	4	tiny or no ovaries	not validated	not examined	not examined
FBgn0010741	Pfdn2	43240	6	normal karyosome	not validated	sterile	wt ovaries
FBgn0010747	Srp54k	62327	4	tiny or no ovaries	not validated	sterile	no ovaries
FBgn0010768	sqz	51509	3	normal karyosome	not validated	fertile	wt ovaries
FBgn0010774	Ref1	34626	6	normal karyosome	not validated	not examined	not examined
FBgn0010808	Chchd3	51157	4	normal karyosome	not validated	fertile	wt ovaries
FBgn0010825	Gug	51414	5	normal karyosome	not validated	not examined	not examined
FBgn0010830	l(3)04053	42859	4	normal karyosome	not validated	fertile	wt ovaries
FBgn0010877	l(3)05822	51159	4	normal karyosome	not validated	fertile	wt ovaries
FBgn0010894	sinu	38200	3	slightly abnormal karyosome	not validated	fertile	wt ovaries
FBgn0010909	msn	42518	4	abnormal karyosome	weak phenotype	reduced fertility	wt ovaries
FBgn0010926	l(3)07882	43188	4	tiny or no ovaries	not validated	not examined	not examined
FBgn0011016	SsRbeta	64676	5	normal karyosome	not validated	fertile	wt ovaries
FBgn0011020	Sas-4	35049	4	normal karyosome	not validated	sterile	small ovaries
FBgn0011202	dia	35479	3	tiny or no ovaries	not validated	sterile	tiny ovaries
FBgn0011204	cue	36875	6	normal karyosome	not validated	fertile	wt ovaries
FBgn0011205	fbl	35259	3	normal karyosome	not validated	fertile	small ovaries
FBgn0011217	eff	35431	6	tiny or no ovaries	not validated	sterile	tiny ovaries
FBgn0011224	heph	35669	4	normal karyosome	not validated	sterile	wt ovaries
FBgn0011227	ox	64849	4	tiny or no ovaries	not validated	sterile	tiny ovaries
FBgn0011230	poe	32945	3	tiny or no ovaries	not validated	sterile	tiny ovaries
FBgn0011232	scat	38994	4	normal karyosome	not validated	fertile	wt ovaries
FBgn0011236	ken	34739	6	normal karyosome	not validated	not examined	not examined
FBgn0011259	Sema1a	34320	2	normal karyosome	not validated	fertile	wt ovaries
FBgn0011260	Sema2a	35432	5	normal karyosome	not validated	fertile	wt ovaries
FBgn0011289	TfIIA-L	62166	5	normal karyosome	not validated	fertile	wt ovaries
FBgn0011290	Taf12	34852	6	normal karyosome	not validated	sterile	wt ovaries
FBgn0011291	Taf11	64971	4	normal karyosome	not validated	fertile	small ovaries
FBgn0011297	Alg3	53350	3	normal karyosome	not validated	fertile	wt ovaries
FBgn0011300	babo	41585	4	normal karyosome	not validated	fertile	wt ovaries
FBgn0011305	Rsf1	41971	3	normal karyosome	not validated	fertile	wt ovaries
FBgn0011327	Uch-L5	35433	5	normal karyosome	not validated	fertile	wt ovaries
FBgn0011361	ND-ACP	37492	5	tiny or no ovaries	not validated	sterile	tiny ovaries
FBgn0011455	ND-SGDH	43278	5	normal karyosome	not validated	fertile	small ovaries
FBgn0011474	Set8	35322	5	normal karyosome	not validated	not examined	not examined
FBgn0011481	Ssdp	62167	5	normal karyosome	not validated	fertile	small ovaries
FBgn0011509	SrpRbeta	34011	3	tiny or no ovaries	not validated	sterile	no ovaries
FBgn0011570	cpb	41952	5	normal karyosome	not validated	fertile	wt ovaries
FBgn0011571	caz	34839	5	normal karyosome	not validated	not examined	not examined
FBgn0011573	Cdc37	34991	6	slightly abnormal karyosome	not validated	fertile	wt ovaries
FBgn0011586	e(r)	53301	6	normal karyosome	not validated	fertile	wt ovaries
FBgn0011592	fra	40826	2	normal karyosome	not validated	fertile	wt ovaries
FBgn0011604	Iswi	51931	5	slightly abnormal karyosome	not validated	not examined	not examined
FBgn0011606	Klp3A	43230	4	normal karyosome	not validated	not examined	not examined
FBgn0011638	La	42789	5	abnormal karyosome	weak phenotype	fertile	small ovaries
FBgn0011642	Zyx	36716	2	normal karyosome	not validated	fertile	small ovaries
FBgn0011648	Mad	43183	4	normal karyosome	not validated	not examined	not examined
FBgn0011655	Med	43961	3	normal karyosome	not validated	sterile	small ovaries
FBgn0011656	Mef2	38247	2	normal karyosome	not validated	fertile	wt ovaries
FBgn0011659	Mlh1	32940	2	normal karyosome	not validated	not examined	not examined
FBgn0011660	Pms2	55614	4	slightly abnormal karyosome	not validated	fertile	small ovaries
FBgn0011661	Moe	33936	6	normal karyosome	not validated	fertile	wt ovaries
FBgn0011666	msi	55152	2	slightly abnormal karyosome	not validated	fertile	wt ovaries
FBgn0011672	Mvl	55316	2	normal karyosome	not validated	fertile	small ovaries
FBgn0011674	insc	38351	2	slightly abnormal karyosome	not validated	fertile	small ovaries
FBgn0011692	pav	43963	5	tiny or no ovaries	not validated	sterile	tiny ovaries
FBgn0011703	RnrL	51418	6	tiny or no ovaries	not validated	sterile	tiny ovaries
FBgn0011704	RnrS	32864	6	tiny or no ovaries	not validated	sterile	tiny ovaries
FBgn0011715	Snr1	32372	5	abnormal karyosome	strong phenotype	not examined	not examined
FBgn0011725	twin	32490	5	slightly abnormal karyosome	not validated	fertile	wt ovaries
FBgn0011737	Wee1	35170	3	normal karyosome	not validated	not examined	not examined
FBgn0011739	wts	41899	4	normal karyosome	not validated	not examined	not examined
FBgn0011747	Ank	43965	4	normal karyosome	not validated	fertile	small ovaries
FBgn0011754	PhKgamma	35311	5	normal karyosome	not validated	fertile	wt ovaries
FBgn0011760	ctp	42862	6	abnormal karyosome	strong phenotype	sterile	tiny ovaries
FBgn0011761	dhd	41857	7	normal karyosome	not validated	fertile	wt ovaries
FBgn0011763	Dp	33372	5	normal karyosome	not validated	not examined	not examined
FBgn0011766	E2f1	36126	5	normal karyosome	not validated	fertile	wt ovaries
FBgn0011768	Fdh	34937	4	normal karyosome	not validated	fertile	wt ovaries
FBgn0011771	Hem	41688	3	normal karyosome	not validated	fertile	wt ovaries
FBgn0011774	Irbp	35819	4	normal karyosome	not validated	not examined	not examined
FBgn0011785	BRWD3	33421	4	tiny or no ovaries	not validated	sterile	tiny ovaries
FBgn0011802	Gem3	33408	4	normal karyosome	not validated	not examined	not examined
FBgn0011817	nmo	41586	3	normal karyosome	not validated	fertile	small ovaries
FBgn0011818	oaf	40926	5	normal karyosome	not validated	fertile	small ovaries
FBgn0011823	Pen	43142	6	normal karyosome	not validated	sterile	wt ovaries
FBgn0011824	CG4038	34013	6	tiny or no ovaries	not validated	not examined	not examined
FBgn0011826	Pp2B-14D	40872	4	normal karyosome	not validated	fertile	wt ovaries
FBgn0011836	Taf2	62168	5	tiny or no ovaries	not validated	sterile	tiny ovaries
FBgn0011837	Tis11	35434	5	abnormal karyosome	weak phenotype	not examined	not examined
FBgn0012034	AcCoAS	41917	3	normal karyosome	not validated	not examined	not examined
FBgn0012036	Aldh	34989	5	normal karyosome	not validated	not examined	not examined
FBgn0012058	Cdc27	55155	4	normal karyosome	not validated	sterile	small ovaries
FBgn0013269	Fkbp39	32348	7	normal karyosome	not validated	not examined	not examined
FBgn0013272	Gp150	32400	5	normal karyosome	not validated	fertile	small ovaries
FBgn0013303	Nca	54814	4	normal karyosome	not validated	fertile	wt ovaries
FBgn0013347	TfIIA-S	35800	6	normal karyosome	not validated	fertile	wt ovaries
FBgn0013435	Cdc2rk	35325	2	normal karyosome	not validated	fertile	wt ovaries
FBgn0013531	MED20	34577	3	abnormal karyosome	strong phenotype	fertile	small ovaries
FBgn0013548	l(2)dtl	51510	4	normal karyosome	not validated	fertile	wt ovaries
FBgn0013563	Pex1	51497	2	normal karyosome	not validated	fertile	small ovaries
FBgn0013576	mtd	36638	4	normal karyosome	not validated	fertile	wt ovaries
FBgn0013718	nuf	44035	4	normal karyosome	not validated	fertile	wt ovaries
FBgn0013720	pck	38203	3	normal karyosome	not validated	sterile	wt ovaries
FBgn0013732	sced	36098	5	normal karyosome	not validated	fertile	wt ovaries
FBgn0013733	shot	41858	2	slightly abnormal karyosome	not validated	reduced fertility	wt ovaries
FBgn0013750	Arf51F	51417	4	normal karyosome	not validated	fertile	wt ovaries
FBgn0013756	Mtor	32941	6	normal karyosome	not validated	not examined	not examined
FBgn0013759	CASK	35309	4	normal karyosome	not validated	fertile	wt ovaries
FBgn0013762	Cdk5	35287	3	normal karyosome	not validated	not examined	not examined
FBgn0013763	Idgf6	56905	5	tiny or no ovaries	not validated	sterile	tiny ovaries
FBgn0013764	Chi	35435	5	normal karyosome	not validated	sterile	small ovaries
FBgn0013765	cnn	35761	4	normal karyosome	not validated	fertile	small ovaries
FBgn0013770	Cp1	32932	6	normal karyosome	not validated	fertile	wt ovaries
FBgn0013773	Cyp6a22	53963	3	tiny or no ovaries	not validated	sterile	tiny ovaries
FBgn0013799	Deaf1	32512	5	normal karyosome	not validated	not examined	not examined
FBgn0013954	Fkbp12	58245	6	slightly abnormal karyosome	not validated	fertile	wt ovaries
FBgn0013981	His4r	34816	6	normal karyosome	not validated	not examined	not examined
FBgn0013983	imd	38933	2	normal karyosome	not validated	fertile	wt ovaries
FBgn0013987	MAPk-Ak2	35317	6	normal karyosome	not validated	fertile	wt ovaries
FBgn0013997	Nrx-IV	38192	2	normal karyosome	not validated	fertile	wt ovaries
FBgn0014001	Pak	35141	5	normal karyosome	not validated	fertile	small ovaries
FBgn0014006	Ask1	35331	3	normal karyosome	not validated	fertile	small ovaries
FBgn0014007	Ptp69D	38370	4	normal karyosome	not validated	fertile	wt ovaries
FBgn0014009	Rab2	34922	4	normal karyosome	not validated	fertile	small ovaries
FBgn0014010	Rab5	51847	5	normal karyosome	not validated	fertile	small ovaries
FBgn0014018	Rel	33661	3	slightly abnormal karyosome	not validated	fertile	small ovaries
FBgn0014020	Rho1	32383	6	tiny or no ovaries	not validated	sterile	tiny ovaries
FBgn0014022	Rlb1	50589	4	normal karyosome	not validated	fertile	wt ovaries
FBgn0014024	Rnp4F	35457	4	normal karyosome	not validated	fertile	small ovaries
FBgn0014032	Sptr	43277	3	normal karyosome	not validated	reduced fertility	wt ovaries
FBgn0014037	Su(Tpl)	35270	5	normal karyosome	not validated	not examined	not examined
FBgn0014073	Tie	54005	2	slightly abnormal karyosome	not validated	fertile	small ovaries
FBgn0014075	Uggt	53027	3	normal karyosome	not validated	fertile	wt ovaries
FBgn0014076	Vm32E	64653	6	normal karyosome	not validated	fertile	wt ovaries
FBgn0014092	CG4278	60362	3	normal karyosome	not validated	fertile	small ovaries
FBgn0014127	barr	36624	4	tiny or no ovaries	not validated	not examined	not examined
FBgn0014141	cher	35755	3	normal karyosome	not validated	fertile	wt ovaries
FBgn0014163	fax	33687	6	normal karyosome	not validated	fertile	wt ovaries
FBgn0014184	Oda	35436	6	normal karyosome	not validated	fertile	wt ovaries
FBgn0014189	Hel25E	33666	6	tiny or no ovaries	not validated	sterile	tiny ovaries
FBgn0014340	mof	36870	3	normal karyosome	not validated	not examined	not examined
FBgn0014366	noi	34845	4	normal karyosome	not validated	not examined	not examined
FBgn0014396	tim	40864	2	normal karyosome	not validated	fertile	wt ovaries
FBgn0014411	Vps26	38937	5	abnormal karyosome	weak phenotype	fertile	wt ovaries
FBgn0014417	CG13397	51808	3	normal karyosome	not validated	fertile	small ovaries
FBgn0014427	CG11899	51476	3	normal karyosome	not validated	fertile	wt ovaries
FBgn0014455	Ahcy	51477	5	normal karyosome	not validated	fertile	small ovaries
FBgn0014464	Cp7Fa	53258	5	normal karyosome	not validated	fertile	small ovaries
FBgn0014465	Cp7Fb	42009	5	abnormal karyosome	weak phenotype	fertile	wt ovaries
FBgn0014857	His3.3A	42620	4	normal karyosome	not validated	fertile	wt ovaries
FBgn0014861	Mcm2	35771	5	tiny or no ovaries	not validated	not examined	not examined
FBgn0014868	Ost48	34628	4	normal karyosome	not validated	fertile	wt ovaries
FBgn0014869	Pglym78	41603	6	normal karyosome	not validated	fertile	wt ovaries
FBgn0014870	Psi	34825	3	normal karyosome	not validated	fertile	wt ovaries
FBgn0014877	Roe1	44060	5	tiny or no ovaries	not validated	sterile	tiny ovaries
FBgn0014930	CG2846	36057	2	normal karyosome	not validated	fertile	small ovaries
FBgn0015000	betaggt-I	34687	3	normal karyosome	not validated	fertile	small ovaries
FBgn0015019	CCT3	34969	6	tiny or no ovaries	not validated	sterile	tiny ovaries
FBgn0015024	CkIalpha	35153	6	normal karyosome	not validated	not examined	not examined
FBgn0015025	CkIIalpha-i1	53025	2	normal karyosome	not validated	not examined	not examined
FBgn0015031	cype	33878	6	abnormal karyosome	strong phenotype	not examined	small ovaries
FBgn0015075	Ddx1	55744	3	slightly abnormal karyosome	not validated	sterile	small ovaries
FBgn0015218	eIF4E1	34096	6	tiny or no ovaries	not validated	sterile	tiny ovaries
FBgn0015221	Fer2LCH	44067	6	normal karyosome	not validated	fertile	wt ovaries
FBgn0015222	Fer1HCH	60000	6	normal karyosome	not validated	fertile	wt ovaries
FBgn0015245	Hsp60A	34729	6	normal karyosome	not validated	fertile	wt ovaries
FBgn0015247	Diap2	34776	2	normal karyosome	not validated	fertile	small ovaries
FBgn0015268	Nap1	35445	6	normal karyosome	not validated	fertile	wt ovaries
FBgn0015269	Nf1	53322	2	normal karyosome	not validated	fertile	wt ovaries
FBgn0015270	Orc2	43215	3	normal karyosome	not validated	sterile	wt ovaries
FBgn0015277	Pi3K59F	36056	2	normal karyosome	not validated	fertile	small ovaries
FBgn0015278	Pi3K68D	35265	3	normal karyosome	not validated	fertile	small ovaries
FBgn0015279	Pi3K92E	35798	4	normal karyosome	not validated	fertile	small ovaries
FBgn0015282	Rpt2	34795	6	tiny or no ovaries	not validated	sterile	tiny ovaries
FBgn0015283	Rpn10	34566	6	normal karyosome	not validated	sterile	wt ovaries
FBgn0015286	Rala	34375	6	normal karyosome	not validated	fertile	wt ovaries
FBgn0015288	RpL22	34828	6	tiny or no ovaries	not validated	sterile	tiny ovaries
FBgn0015295	Shark	55874	3	normal karyosome	not validated	fertile	small ovaries
FBgn0015298	Srp19	51160	4	tiny or no ovaries	not validated	sterile	tiny ovaries
FBgn0015299	Ssb-c31a	35437	3	normal karyosome	not validated	fertile	wt ovaries
FBgn0015321	Ubc4	64035	6	normal karyosome	not validated	fertile	wt ovaries
FBgn0015324	Vha26	38996	6	normal karyosome	not validated	fertile	wt ovaries
FBgn0015359	CG2034	42762	5	normal karyosome	not validated	fertile	wt ovaries
FBgn0015360	oxt	55242	4	normal karyosome	not validated	fertile	small ovaries
FBgn0015376	cutlet	62492	3	abnormal karyosome	weak phenotype	fertile	small ovaries
FBgn0015391	glu	36069	6	tiny or no ovaries	not validated	not examined	not examined
FBgn0015396	jumu	35438	5	normal karyosome	not validated	not examined	not examined
FBgn0015402	ksr	41598	3	normal karyosome	not validated	sterile	wt ovaries
FBgn0015509	Cul1	36601	6	tiny or no ovaries	not validated	not examined	not examined
FBgn0015513	mbc	44424	4	slightly abnormal karyosome	not validated	fertile	wt ovaries
FBgn0015520	nonA-l	52934	5	normal karyosome	not validated	sterile	small ovaries
FBgn0015522	olf186-M	43196	5	normal karyosome	not validated	fertile	wt ovaries
FBgn0015527	peng	35439	6	abnormal karyosome	weak phenotype	sterile	wt ovaries
FBgn0015542	sima	33894	6	normal karyosome	not validated	fertile	wt ovaries
FBgn0015544	spag	38371	5	tiny or no ovaries	not validated	sterile	tiny ovaries
FBgn0015553	tos	35603	5	normal karyosome	not validated	fertile	small ovaries
FBgn0015571	alpha-Est3	62927	2	slightly abnormal karyosome	not validated	fertile	wt ovaries
FBgn0015589	Apc	34869	3	slightly abnormal karyosome	not validated	fertile	wt ovaries
FBgn0015602	BEAF-32	35642	5	abnormal karyosome	strong phenotype	not examined	not examined
FBgn0015614	CanB2	38971	5	normal karyosome	not validated	reduced fertility	wt ovaries
FBgn0015615	SMC3	36783	4	tiny or no ovaries	not validated	not examined	not examined
FBgn0015618	Cdk8	35324	3	abnormal karyosome	weak phenotype	not examined	not examined
FBgn0015621	Clp	36816	3	normal karyosome	not validated	reduced fertility	small ovaries
FBgn0015622	Cnx99A	41911	6	normal karyosome	not validated	fertile	wt ovaries
FBgn0015623	Cpr	51809	6	normal karyosome	not validated	fertile	wt ovaries
FBgn0015625	CycB3	41979	6	normal karyosome	not validated	fertile	wt ovaries
FBgn0015664	Dref	36865	3	tiny or no ovaries	not validated	sterile	tiny ovaries
FBgn0015714	Cyp6a17	33887	2	normal karyosome	not validated	fertile	wt ovaries
FBgn0015737	Hmu	41627	6	normal karyosome	not validated	fertile	wt ovaries
FBgn0015754	Lis-1	35043	4	normal karyosome	not validated	not examined	not examined
FBgn0015765	p38a	35244	3	normal karyosome	not validated	fertile	wt ovaries
FBgn0015766	Msr-110	51034	2	normal karyosome	not validated	fertile	small ovaries
FBgn0015772	Nak	36061	3	normal karyosome	not validated	fertile	wt ovaries
FBgn0015776	nrv1	41829	5	normal karyosome	not validated	reduced fertility	wt ovaries
FBgn0015778	rin	33392	6	normal karyosome	not validated	not examined	not examined
FBgn0015791	Rab14	34654	4	normal karyosome	not validated	fertile	wt ovaries
FBgn0015793	Rab19	34607	2	normal karyosome	not validated	fertile	wt ovaries
FBgn0015794	Rab18	34734	3	normal karyosome	not validated	fertile	wt ovaries
FBgn0015797	Rab6	35744	4	normal karyosome	not validated	fertile	wt ovaries
FBgn0015799	Rbf	41863	6	normal karyosome	not validated	not examined	not examined
FBgn0015803	RtGEF	32947	3	slightly abnormal karyosome	not validated	fertile	wt ovaries
FBgn0015805	HDAC1	36800	6	normal karyosome	not validated	not examined	not examined
FBgn0015806	S6k	41895	4	normal karyosome	not validated	fertile	wt ovaries
FBgn0015808	ScpX	51479	3	normal karyosome	not validated	fertile	wt ovaries
FBgn0015818	Spx	62421	3	tiny or no ovaries	not validated	sterile	tiny ovaries
FBgn0015828	TfIIEalpha	62169	4	tiny or no ovaries	not validated	sterile	tiny ovaries
FBgn0015829	TfIIEbeta	57414	3	tiny or no ovaries	not validated	sterile	tiny ovaries
FBgn0015834	eIF3i	34978	5	normal karyosome	not validated	fertile	small ovaries
FBgn0015838	Vang	34354	4	normal karyosome	not validated	fertile	small ovaries
FBgn0015872	Drip	44661	2	normal karyosome	not validated	fertile	wt ovaries
FBgn0015905	ast	51700	3	normal karyosome	not validated	fertile	wt ovaries
FBgn0015907	HnRNP-K	42540	5	normal karyosome	not validated	not examined	not examined
FBgn0015924	crq	42811	4	normal karyosome	not validated	fertile	wt ovaries
FBgn0015925	csul	43200	4	normal karyosome	not validated	fertile	wt ovaries
FBgn0015926	dah	50733	4	normal karyosome	not validated	sterile	small ovaries
FBgn0015929	dpa	35458	4	tiny or no ovaries	not validated	sterile	tiny ovaries
FBgn0015949	hrg	33378	4	tiny or no ovaries	not validated	sterile	tiny ovaries
FBgn0016034	mael	35202	4	normal karyosome	not validated	sterile	small ovaries
FBgn0016038	Vsp37A	38304	4	abnormal karyosome	weak phenotype	fertile	small ovaries
FBgn0016053	pgc	32386	5	normal karyosome	not validated	fertile	wt ovaries
FBgn0016070	smg	35477	6	normal karyosome	not validated	fertile	wt ovaries
FBgn0016075	vkg	50895	3	normal karyosome	not validated	reduced fertility	small ovaries
FBgn0016078	wun	32429	3	normal karyosome	not validated	fertile	wt ovaries
FBgn0016081	fry	60103	2	normal karyosome	not validated	fertile	small ovaries
FBgn0016119	ATPsynCF6	51714	6	tiny or no ovaries	not validated	sterile	tiny ovaries
FBgn0016120	ATPsynD	33740	6	normal karyosome	not validated	fertile	wt ovaries
FBgn0016123	Alp4	33673	2	normal karyosome	not validated	fertile	wt ovaries
FBgn0016126	CaMKI	35362	3	normal karyosome	not validated	fertile	small ovaries
FBgn0016131	Cdk4	36060	3	normal karyosome	not validated	fertile	small ovaries
FBgn0016641	PTP-ER	53311	4	normal karyosome	not validated	fertile	small ovaries
FBgn0016685	Nlp	33688	6	abnormal karyosome	weak phenotype	sterile	small ovaries
FBgn0016687	Nurf-38	35444	6	normal karyosome	not validated	sterile	wt ovaries
FBgn0016691	ATPsynO	43265	6	tiny or no ovaries	not validated	sterile	tiny ovaries
FBgn0016693	Past1	33689	4	normal karyosome	not validated	fertile	small ovaries
FBgn0016696	Pitslre	35157	5	tiny or no ovaries	not validated	not examined	not examined
FBgn0016697	Prosalpha5	34786	5	tiny or no ovaries	not validated	sterile	tiny ovaries
FBgn0016700	Rab1	34670	5	normal karyosome	not validated	fertile	wt ovaries
FBgn0016701	Rab4	33757	4	normal karyosome	not validated	fertile	wt ovaries
FBgn0016754	sba	51488	2	normal karyosome	not validated	fertile	wt ovaries
FBgn0016756	Usp47	44645	4	normal karyosome	not validated	fertile	wt ovaries
FBgn0016762	angel	38947	2	abnormal karyosome	strong phenotype	fertile	wt ovaries
FBgn0016917	Stat92E	35600	4	normal karyosome	not validated	sterile	wt ovaries
FBgn0016926	Pino	43971	4	normal karyosome	not validated	fertile	small ovaries
FBgn0016930	Dyrk2	35393	3	normal karyosome	not validated	fertile	wt ovaries
FBgn0016970	l(2)k10201	57548	3	normal karyosome	not validated	fertile	small ovaries
FBgn0016977	spen	50529	4	slightly abnormal karyosome	not validated	fertile	wt ovaries
FBgn0016978	snRNP-U1-70K	33396	4	tiny or no ovaries	not validated	not examined	not examined
FBgn0016983	smid	36808	6	normal karyosome	not validated	fertile	wt ovaries
FBgn0016984	sktl	35198	5	normal karyosome	not validated	not examined	not examined
FBgn0017414	cag	63554	2	normal karyosome	not validated	fertile	small ovaries
FBgn0017429	CG5989	58084	3	normal karyosome	not validated	fertile	small ovaries
FBgn0017430	Nelf-E	32835	2	normal karyosome	not validated	not examined	not examined
FBgn0017457	U2af38	50561	4	tiny or no ovaries	not validated	sterile	no ovaries
FBgn0017550	Rga	35460	5	normal karyosome	not validated	not examined	not examined
FBgn0017551	Rca1	51680	5	tiny or no ovaries	not validated	not examined	not examined
FBgn0017558	Pdk	35142	3	normal karyosome	not validated	fertile	wt ovaries
FBgn0017561	Ork1	53994	3	normal karyosome	not validated	fertile	small ovaries
FBgn0017566	ND-75	33910	4	abnormal karyosome	weak phenotype	fertile	small ovaries
FBgn0017567	ND-23	51797	4	normal karyosome	not validated	fertile	small ovaries
FBgn0017572	Mo25	55681	4	normal karyosome	not validated	fertile	wt ovaries
FBgn0017577	Mcm5	41871	5	tiny or no ovaries	not validated	not examined	not examined
FBgn0017578	Max	40851	3	normal karyosome	not validated	fertile	wt ovaries
FBgn0017581	Lk6	35352	6	normal karyosome	not validated	fertile	wt ovaries
FBgn0019624	COX5A	58282	6	normal karyosome	not validated	fertile	small ovaries
FBgn0019686	lok	35152	6	normal karyosome	not validated	sterile	wt ovaries
FBgn0019830	colt	51798	3	normal karyosome	not validated	fertile	wt ovaries
FBgn0019886	Letm1	37502	5	tiny or no ovaries	not validated	sterile	tiny ovaries
FBgn0019890	Smg5	62261	3	normal karyosome	not validated	reduced fertility	wt ovaries
FBgn0019925	Surf4	57471	6	normal karyosome	not validated	fertile	small ovaries
FBgn0019947	Psn	38374	4	normal karyosome	not validated	fertile	wt ovaries
FBgn0019948	Phm	55392	3	normal karyosome	not validated	fertile	small ovaries
FBgn0019949	Cdk9	35323	3	normal karyosome	not validated	not examined	not examined
FBgn0019957	ND-42	32998	3	abnormal karyosome	strong phenotype	fertile	wt ovaries
FBgn0019960	Mitofilin	43245	4	normal karyosome	not validated	fertile	wt ovaries
FBgn0019968	Khc-73	38191	3	normal karyosome	not validated	fertile	wt ovaries
FBgn0019972	Drice	32403	4	normal karyosome	not validated	fertile	wt ovaries
FBgn0019990	Gcn2	35355	3	normal karyosome	not validated	fertile	wt ovaries
FBgn0020018	Ppox	51777	3	normal karyosome	not validated	fertile	wt ovaries
FBgn0020224	Cbl	60415	6	normal karyosome	not validated	fertile	wt ovaries
FBgn0020235	ATPsyngamma	50543	5	tiny or no ovaries	not validated	sterile	tiny ovaries
FBgn0020238	14-3-3epsilon	35441	7	normal karyosome	not validated	not examined	not examined
FBgn0020245	ttv	51480	3	normal karyosome	not validated	fertile	small ovaries
FBgn0020248	stet	57698	3	normal karyosome	not validated	sterile	small ovaries
FBgn0020251	sfl	50538	2	normal karyosome	not validated	fertile	small ovaries
FBgn0020255	Ran	42482	7	tiny or no ovaries	not validated	fertile	wt ovaries
FBgn0020261	pcm	44442	3	slightly abnormal karyosome	not validated	fertile	wt ovaries
FBgn0020270	mre11	50628	3	abnormal karyosome	strong phenotype	not examined	not examined
FBgn0020278	loco	32456	2	normal karyosome	not validated	fertile	wt ovaries
FBgn0020279	lig	61857	6	normal karyosome	not validated	fertile	wt ovaries
FBgn0020304	drongo	38960	4	normal karyosome	not validated	fertile	small ovaries
FBgn0020305	dbe	57029	4	normal karyosome	not validated	fertile	small ovaries
FBgn0020306	dom	34827	5	tiny or no ovaries	not validated	not examined	not examined
FBgn0020309	crol	44643	4	normal karyosome	not validated	fertile	small ovaries
FBgn0020369	Rpt6	34712	6	normal karyosome	not validated	fertile	wt ovaries
FBgn0020379	Rfx	61847	2	normal karyosome	not validated	fertile	wt ovaries
FBgn0020381	Dredd	34070	2	normal karyosome	not validated	fertile	wt ovaries
FBgn0020385	pug	53291	2	normal karyosome	not validated	fertile	small ovaries
FBgn0020386	Pdk1	36071	4	normal karyosome	not validated	fertile	wt ovaries
FBgn0020388	Gcn5	35601	3	normal karyosome	not validated	not examined	not examined
FBgn0020389	Papss	35377	3	normal karyosome	not validated	fertile	wt ovaries
FBgn0020392	Nmt	62397	6	tiny or no ovaries	not validated	sterile	tiny ovaries
FBgn0020412	JIL-1	41592	4	slightly abnormal karyosome	not validated	not examined	not examined
FBgn0020415	Idgf2	55935	3	normal karyosome	not validated	fertile	small ovaries
FBgn0020439	fau	60351	2	normal karyosome	not validated	fertile	wt ovaries
FBgn0020440	Fak	35357	3	normal karyosome	not validated	fertile	small ovaries
FBgn0020443	eRF3	36703	6	normal karyosome	not validated	fertile	wt ovaries
FBgn0020445	E23	26252	5	normal karyosome	not validated	fertile	wt ovaries
FBgn0020493	Dad	33759	3	normal karyosome	not validated	fertile	wt ovaries
FBgn0020496	CtBP	32889	6	normal karyosome	not validated	sterile	wt ovaries
FBgn0020497	emb	34021	5	tiny or no ovaries	not validated	sterile	tiny ovaries
FBgn0020510	Abi	51455	5	abnormal karyosome	strong phenotype	fertile	small ovaries
FBgn0020513	Paics	62241	4	normal karyosome	not validated	fertile	wt ovaries
FBgn0020616	SA	36794	4	normal karyosome	not validated	not examined	not examined
FBgn0020618	Rack1	34694	7	abnormal karyosome	strong phenotype	sterile	wt ovaries
FBgn0020620	RN-tre	63593	3	normal karyosome	not validated	fertile	small ovaries
FBgn0020621	Pkn	55876	3	normal karyosome	not validated	fertile	small ovaries
FBgn0020622	Pi3K21B	36810	4	normal karyosome	not validated	fertile	small ovaries
FBgn0020633	Mcm7	32867	5	tiny or no ovaries	not validated	not examined	not examined
FBgn0020647	KrT95D	64870	3	normal karyosome	not validated	fertile	wt ovaries
FBgn0020653	Trxr-1	36805	5	normal karyosome	not validated	fertile	wt ovaries
FBgn0020655	ArfGAP1	50584	4	tiny or no ovaries	not validated	sterile	tiny ovaries
FBgn0020762	Atet	50563	2	normal karyosome	not validated	fertile	wt ovaries
FBgn0020764	Alas	51489	4	tiny or no ovaries	not validated	sterile	tiny ovaries
FBgn0020766	PheRS-m	64869	2	normal karyosome	not validated	fertile	wt ovaries
FBgn0020767	Spred	32852	3	normal karyosome	not validated	fertile	wt ovaries
FBgn0020887	Su(z)12	33402	5	normal karyosome	not validated	not examined	not examined
FBgn0020909	Rtc1	61886	3	tiny or no ovaries	not validated	sterile	tiny ovaries
FBgn0020910	RpL3	36596	6	tiny or no ovaries	not validated	sterile	tiny ovaries
FBgn0020930	Dgkepsilon	35340	2	normal karyosome	not validated	fertile	small ovaries
FBgn0021760	chb	35442	4	tiny or no ovaries	not validated	not examined	not examined
FBgn0021761	Nup154	34710	4	tiny or no ovaries	not validated	not examined	not examined
FBgn0021764	sdk	33412	3	normal karyosome	not validated	fertile	wt ovaries
FBgn0021765	scu	42476	6	abnormal karyosome	strong phenotype	fertile	small ovaries
FBgn0021768	nudC	33382	4	normal karyosome	not validated	fertile	wt ovaries
FBgn0021795	Tapdelta	64562	5	normal karyosome	not validated	fertile	small ovaries
FBgn0021796	Tor	35578	3	tiny or no ovaries	not validated	sterile	tiny ovaries
FBgn0021800	Reph	41658	4	normal karyosome	not validated	fertile	wt ovaries
FBgn0021818	cnk	33366	3	normal karyosome	not validated	fertile	small ovaries
FBgn0021825	DCTN2-p50	63693	5	tiny or no ovaries	not validated	sterile	tiny ovaries
FBgn0021847	Ttc7	50586	2	slightly abnormal karyosome	not validated	sterile	wt ovaries
FBgn0021856	l(2)k14505	53352	3	tiny or no ovaries	not validated	sterile	tiny ovaries
FBgn0021872	Xbp1	36755	6	normal karyosome	not validated	fertile	wt ovaries
FBgn0021875	Zfrp8	36581	2	tiny or no ovaries	not validated	sterile	tiny ovaries
FBgn0021895	ytr	43237	6	normal karyosome	not validated	fertile	wt ovaries
FBgn0021944	Coprox	55318	3	slightly abnormal karyosome	not validated	fertile	wt ovaries
FBgn0021953	Fatp1	50709	2	normal karyosome	not validated	fertile	wt ovaries
FBgn0021995	Rs1	32363	4	tiny or no ovaries	not validated	sterile	tiny ovaries
FBgn0022023	eIF3h	55603	6	tiny or no ovaries	not validated	sterile	tiny ovaries
FBgn0022027	Vps25	54831	4	normal karyosome	not validated	fertile	small ovaries
FBgn0022029	l(2)k01209	35282	3	normal karyosome	not validated	fertile	small ovaries
FBgn0022160	Gpo1	55319	2	normal karyosome	not validated	fertile	wt ovaries
FBgn0022238	lolal	35722	6	tiny or no ovaries	not validated	sterile	tiny ovaries
FBgn0022338	dnk	35219	6	normal karyosome	not validated	fertile	wt ovaries
FBgn0022349	CG1910	44082	6	normal karyosome	not validated	fertile	wt ovaries
FBgn0022359	Sodh2	53353	2	normal karyosome	not validated	fertile	small ovaries
FBgn0022361	Pur-alpha	36849	2	normal karyosome	not validated	fertile	small ovaries
FBgn0022382	Pka-R2	34983	4	normal karyosome	not validated	fertile	wt ovaries
FBgn0022699	D19B	51166	2	normal karyosome	not validated	not examined	not examined
FBgn0022702	Cht2	35717	3	normal karyosome	not validated	fertile	wt ovaries
FBgn0022708	Ak2	35294	6	tiny or no ovaries	not validated	sterile	wt ovaries
FBgn0022709	Ak1	35582	3	normal karyosome	not validated	fertile	small ovaries
FBgn0022724	Taf8	57267	3	tiny or no ovaries	not validated	sterile	no ovaries
FBgn0022764	Sin3A	32368	5	abnormal karyosome	strong phenotype	not examined	not examined
FBgn0022768	Pp2C1	40827	4	normal karyosome	not validated	fertile	wt ovaries
FBgn0022772	Orc1	64592	5	tiny or no ovaries	not validated	sterile	tiny ovaries
FBgn0022774	Oat	51481	2	normal karyosome	not validated	fertile	small ovaries
FBgn0022786	Hira	35346	3	normal karyosome	not validated	sterile	wt ovaries
FBgn0022787	Hel89B	32895	3	normal karyosome	not validated	fertile	wt ovaries
FBgn0022893	Df31	43185	6	normal karyosome	not validated	not examined	not examined
FBgn0022935	D19A	33371	3	normal karyosome	not validated	not examined	not examined
FBgn0022936	CycH	34732	5	normal karyosome	not validated	not examined	not examined
FBgn0022942	Cbp80	33648	3	tiny or no ovaries	not validated	not examined	not examined
FBgn0022943	Cbp20	34797	4	tiny or no ovaries	not validated	not examined	not examined
FBgn0022959	yps	38904	6	normal karyosome	not validated	fertile	small ovaries
FBgn0022960	vimar	32951	4	normal karyosome	not validated	fertile	wt ovaries
FBgn0022981	rpk	39053	4	tiny or no ovaries	not validated	sterile	tiny ovaries
FBgn0022984	qkr58E-3	55922	4	normal karyosome	not validated	fertile	wt ovaries
FBgn0022985	qkr58E-2	55279	6	slightly abnormal karyosome	not validated	fertile	wt ovaries
FBgn0022986	qkr58E-1	51934	4	normal karyosome	not validated	fertile	wt ovaries
FBgn0022987	qkr54B	34896	3	normal karyosome	not validated	fertile	wt ovaries
FBgn0023000	mth	36823	2	normal karyosome	not validated	fertile	wt ovaries
FBgn0023081	gek	35796	4	normal karyosome	not validated	fertile	wt ovaries
FBgn0023083	fray	41587	5	abnormal karyosome	weak phenotype	fertile	wt ovaries
FBgn0023094	cyc	35461	5	normal karyosome	not validated	not examined	not examined
FBgn0023097	bon	37515	5	normal karyosome	not validated	not examined	not examined
FBgn0023129	aay	38338	5	normal karyosome	not validated	fertile	small ovaries
FBgn0023143	Uba1	36307	6	normal karyosome	not validated	sterile	tiny ovaries
FBgn0023167	SmD3	32370	6	tiny or no ovaries	not validated	not examined	not examined
FBgn0023169	AMPKalpha	35137	4	normal karyosome	not validated	reduced fertility	wt ovaries
FBgn0023172	RhoGEF2	34643	5	normal karyosome	not validated	fertile	wt ovaries
FBgn0023175	Prosalpha7	33660	6	tiny or no ovaries	not validated	sterile	tiny ovaries
FBgn0023177	Pp4-19C	38372	4	normal karyosome	not validated	not examined	not examined
FBgn0023181	Orc4	50510	3	tiny or no ovaries	not validated	not examined	not examined
FBgn0023211	EloC	44445	5	normal karyosome	not validated	fertile	wt ovaries
FBgn0023212	EloB	57416	6	slightly abnormal karyosome	not validated	fertile	wt ovaries
FBgn0023213	eIF4G1	33049	6	abnormal karyosome	weak phenotype	sterile	small ovaries
FBgn0023215	Mnt	42558	6	tiny or no ovaries	not validated	sterile	tiny ovaries
FBgn0023216	Parg	61333	4	normal karyosome	not validated	fertile	wt ovaries
FBgn0023395	Chd3	35400	3	normal karyosome	not validated	not examined	not examined
FBgn0023423	slmb	33898	6	tiny or no ovaries	not validated	fertile	wt ovaries
FBgn0023441	fus	55921	3	normal karyosome	not validated	fertile	wt ovaries
FBgn0023458	Rbcn-3A	34612	3	normal karyosome	not validated	reduced fertility	wt ovaries
FBgn0023477	Taldo	51709	5	normal karyosome	not validated	fertile	small ovaries
FBgn0023506	Es2	43285	5	normal karyosome	not validated	not examined	not examined
FBgn0023508	Ocrl	34722	4	normal karyosome	not validated	fertile	wt ovaries
FBgn0023509	mip130	32462	5	tiny or no ovaries	not validated	not examined	not examined
FBgn0023511	Edem1	58298	2	slightly abnormal karyosome	not validated	fertile	wt ovaries
FBgn0023512	eIF2Bepsilon	55321	3	tiny or no ovaries	not validated	sterile	no ovaries
FBgn0023515	Gcna	36604	6	normal karyosome	not validated	fertile	wt ovaries
FBgn0023516	Pex5	55322	3	normal karyosome	not validated	fertile	wt ovaries
FBgn0023517	Pgam5	33346	4	normal karyosome	not validated	fertile	wt ovaries
FBgn0023518	trr	36916	3	normal karyosome	not validated	not examined	not examined
FBgn0023526	CG2865	43165	4	normal karyosome	not validated	fertile	wt ovaries
FBgn0023528	CG2924	51681	6	normal karyosome	not validated	fertile	small ovaries
FBgn0023529	Grp170	55962	5	normal karyosome	not validated	fertile	wt ovaries
FBgn0023536	CG3156	57727	3	normal karyosome	not validated	fertile	wt ovaries
FBgn0023537	CG17896	55323	4	normal karyosome	not validated	fertile	wt ovaries
FBgn0024177	zpg	35607	5	tiny or no ovaries	not validated	sterile	tiny ovaries
FBgn0024183	vig	35183	3	normal karyosome	not validated	not examined	not examined
FBgn0024187	syd	43232	3	normal karyosome	not validated	fertile	wt ovaries
FBgn0024188	san	36632	6	normal karyosome	not validated	not examined	not examined
FBgn0024191	sip1	56933	2	tiny or no ovaries	not validated	sterile	no ovaries
FBgn0024222	IKKbeta	35186	3	normal karyosome	not validated	fertile	wt ovaries
FBgn0024227	aurB	35299	3	tiny or no ovaries	not validated	not examined	not examined
FBgn0024234	gbb	34898	2	normal karyosome	not validated	fertile	wt ovaries
FBgn0024236	foi	55281	5	abnormal karyosome	weak phenotype	fertile	small ovaries
FBgn0024238	Fim	32936	4	normal karyosome	not validated	fertile	wt ovaries
FBgn0024245	dnt	37469	2	normal karyosome	not validated	fertile	wt ovaries
FBgn0024248	chico	36788	3	abnormal karyosome	strong phenotype	fertile	wt ovaries
FBgn0024273	WASp	51802	4	tiny or no ovaries	not validated	sterile	tiny ovaries
FBgn0024277	trio	43549	3	normal karyosome	not validated	fertile	wt ovaries
FBgn0024285	Srp54	55254	5	normal karyosome	not validated	fertile	wt ovaries
FBgn0024291	Sirt1	32481	5	normal karyosome	not validated	not examined	not examined
FBgn0024320	Npc1a	37504	2	abnormal karyosome	weak phenotype	fertile	wt ovaries
FBgn0024326	Mkk4	35143	3	normal karyosome	not validated	fertile	small ovaries
FBgn0024329	Mekk1	35402	4	normal karyosome	not validated	fertile	wt ovaries
FBgn0024330	MED6	33743	4	tiny or no ovaries	not validated	sterile	tiny ovaries
FBgn0024332	Mcm3	34686	4	tiny or no ovaries	not validated	not examined	not examined
FBgn0024352	Stip1	32979	6	normal karyosome	not validated	sterile	wt ovaries
FBgn0024360	MTPAP	52881	3	tiny or no ovaries	not validated	reduced fertility	tiny ovaries
FBgn0024362	Naa30A	63983	6	normal karyosome	not validated	fertile	wt ovaries
FBgn0024366	CG11409	61223	2	normal karyosome	not validated	fertile	wt ovaries
FBgn0024371	E2f2	36674	5	normal karyosome	not validated	not examined	not examined
FBgn0024491	Bin1	36781	2	normal karyosome	not validated	not examined	not examined
FBgn0024509	Sec13	32468	5	normal karyosome	not validated	fertile	wt ovaries
FBgn0024510	dlt	38253	2	normal karyosome	not validated	fertile	wt ovaries
FBgn0024542	Neos	55960	3	normal karyosome	not validated	fertile	small ovaries
FBgn0024555	flfl	33374	5	normal karyosome	not validated	fertile	wt ovaries
FBgn0024556	mEFTu1	32868	5	tiny or no ovaries	not validated	sterile	no ovaries
FBgn0024558	Dph5	35483	5	normal karyosome	not validated	reduced fertility	wt ovaries
FBgn0024689	fws	56882	3	normal karyosome	not validated	fertile	wt ovaries
FBgn0024698	Cpsf160	42478	4	tiny or no ovaries	not validated	sterile	tiny ovaries
FBgn0024728	Slip1	51724	4	normal karyosome	not validated	fertile	wt ovaries
FBgn0024734	PRL-1	38358	5	slightly abnormal karyosome	not validated	fertile	small ovaries
FBgn0024754	Flo1	36649	2	normal karyosome	not validated	fertile	small ovaries
FBgn0024804	Dbp80	34682	4	slightly abnormal karyosome	not validated	reduced fertility	wt ovaries
FBgn0024806	DIP2	34918	3	normal karyosome	not validated	not examined	not examined
FBgn0024807	DIP1	35226	5	normal karyosome	not validated	not examined	not examined
FBgn0024811	Crk	55277	4	abnormal karyosome	weak phenotype	fertile	wt ovaries
FBgn0024846	p38b	35252	4	normal karyosome	not validated	fertile	wt ovaries
FBgn0024887	kin17	55692	3	slightly abnormal karyosome	not validated	fertile	wt ovaries
FBgn0024891	FeCH	55146	4	normal karyosome	not validated	fertile	small ovaries
FBgn0024909	Taf7	55216	4	normal karyosome	not validated	fertile	wt ovaries
FBgn0024912	agt	44461	2	normal karyosome	not validated	fertile	wt ovaries
FBgn0024920	Ts	62237	4	normal karyosome	not validated	reduced fertility	wt ovaries
FBgn0024921	Tnpo	50732	5	normal karyosome	not validated	not examined	not examined
FBgn0024945	NitFhit	55285	4	slightly abnormal karyosome	not validated	fertile	wt ovaries
FBgn0024947	NTPase	62850	4	slightly abnormal karyosome	not validated	fertile	wt ovaries
FBgn0024956	Mat1	57312	5	normal karyosome	not validated	fertile	small ovaries
FBgn0024957	Irp-1B	55224	3	normal karyosome	not validated	fertile	small ovaries
FBgn0024958	Irp-1A	58117	2	slightly abnormal karyosome	not validated	fertile	wt ovaries
FBgn0024975	CG2712	57418	3	normal karyosome	not validated	fertile	wt ovaries
FBgn0024984	CG3457	53885	4	normal karyosome	not validated	not examined	not examined
FBgn0024987	ssx	42881	5	normal karyosome	not validated	fertile	wt ovaries
FBgn0024991	CG2694	43969	3	normal karyosome	not validated	fertile	wt ovaries
FBgn0024992	Spg7	55324	3	normal karyosome	not validated	fertile	wt ovaries
FBgn0024994	Ugalt	44488	2	normal karyosome	not validated	fertile	wt ovaries
FBgn0024996	eIF2Bbeta	55675	3	normal karyosome	not validated	fertile	wt ovaries
FBgn0024998	CG2685	51750	5	tiny or no ovaries	not validated	sterile	no ovaries
FBgn0025140	pit	43984	5	tiny or no ovaries	not validated	not examined	not examined
FBgn0025186	ari-2	44646	5	normal karyosome	not validated	fertile	wt ovaries
FBgn0025286	RpL31	44647	6	normal karyosome	not validated	fertile	small ovaries
FBgn0025336	CG4882	62171	3	normal karyosome	not validated	fertile	wt ovaries
FBgn0025352	Mtpbeta	34546	5	normal karyosome	not validated	fertile	wt ovaries
FBgn0025355	SuUR	36893	4	normal karyosome	not validated	not examined	not examined
FBgn0025373	Fpps	64874	4	normal karyosome	not validated	fertile	wt ovaries
FBgn0025381	rush	54057	3	slightly abnormal karyosome	not validated	fertile	small ovaries
FBgn0025382	Rab27	50537	2	normal karyosome	not validated	fertile	wt ovaries
FBgn0025390	Mur2B	44489	6	normal karyosome	not validated	fertile	wt ovaries
FBgn0025394	inc	50590	6	tiny or no ovaries	not validated	sterile	tiny ovaries
FBgn0025455	CycT	35168	5	normal karyosome	not validated	not examined	not examined
FBgn0025456	CREG	59999	2	abnormal karyosome	weak phenotype	fertile	small ovaries
FBgn0025457	Bub3	32989	4	tiny or no ovaries	not validated	not examined	not examined
FBgn0025463	Bap60	32503	5	normal karyosome	not validated	fertile	wt ovaries
FBgn0025549	unc-119	55604	6	normal karyosome	not validated	fertile	wt ovaries
FBgn0025571	SF1	52938	4	tiny or no ovaries	not validated	sterile	no ovaries
FBgn0025574	Pli	36787	3	normal karyosome	not validated	fertile	small ovaries
FBgn0025592	Gk1	35188	3	tiny or no ovaries	not validated	fertile	tiny ovaries
FBgn0025608	Faf2	43224	5	normal karyosome	not validated	reduced fertility	wt ovaries
FBgn0025615	Torsin	50620	4	abnormal karyosome	strong phenotype	not examined	tiny ovaries
FBgn0025621	CG16989	51017	3	normal karyosome	not validated	fertile	wt ovaries
FBgn0025626	CG4281	41890	5	normal karyosome	not validated	fertile	wt ovaries
FBgn0025631	moody	36821	2	normal karyosome	not validated	fertile	small ovaries
FBgn0025632	CG4313	32960	2	normal karyosome	not validated	fertile	wt ovaries
FBgn0025633	spdi	34656	5	normal karyosome	not validated	fertile	wt ovaries
FBgn0025634	CG13367	60359	3	slightly abnormal karyosome	not validated	fertile	wt ovaries
FBgn0025635	Hinfp	42792	4	normal karyosome	not validated	fertile	small ovaries
FBgn0025637	SkpA	32870	6	abnormal karyosome	strong phenotype	not examined	not examined
FBgn0025638	Roc1a	32362	5	normal karyosome	not validated	not examined	not examined
FBgn0025639	Hmt4-20	36639	6	normal karyosome	not validated	fertile	wt ovaries
FBgn0025640	CG13369	35292	3	normal karyosome	not validated	fertile	small ovaries
FBgn0025641	DAAM	39058	4	normal karyosome	not validated	fertile	small ovaries
FBgn0025674	CycK	34032	3	tiny or no ovaries	not validated	sterile	tiny ovaries
FBgn0025678	CaBP1	64873	4	normal karyosome	not validated	fertile	small ovaries
FBgn0025681	CG3558	44636	5	normal karyosome	not validated	fertile	small ovaries
FBgn0025682	scf	34331	4	normal karyosome	not validated	fertile	wt ovaries
FBgn0025683	CG3164	44629	3	normal karyosome	not validated	fertile	small ovaries
FBgn0025684	MFS18	33998	3	normal karyosome	not validated	fertile	wt ovaries
FBgn0025700	CG5885	60126	5	normal karyosome	not validated	fertile	small ovaries
FBgn0025702	Srpk79D	55667	2	normal karyosome	not validated	fertile	wt ovaries
FBgn0025720	Ate1	53867	4	normal karyosome	not validated	fertile	small ovaries
FBgn0025724	beta'COP	36113	3	tiny or no ovaries	not validated	sterile	tiny ovaries
FBgn0025725	alphaCOP	50514	4	tiny or no ovaries	not validated	sterile	no ovaries
FBgn0025739	pon	35046	3	normal karyosome	not validated	fertile	wt ovaries
FBgn0025742	mtm	38339	2	normal karyosome	not validated	fertile	wt ovaries
FBgn0025743	mbt	35381	5	normal karyosome	not validated	fertile	small ovaries
FBgn0025777	homer	41908	5	normal karyosome	not validated	fertile	small ovaries
FBgn0025790	TBPH	39014	3	normal karyosome	not validated	fertile	small ovaries
FBgn0025800	Smox	43138	4	normal karyosome	not validated	fertile	small ovaries
FBgn0025802	Sbf	32419	2	normal karyosome	not validated	fertile	small ovaries
FBgn0025806	Rap2l	51840	4	normal karyosome	not validated	fertile	wt ovaries
FBgn0025814	Mgstl	57472	6	normal karyosome	not validated	fertile	wt ovaries
FBgn0025815	Mcm6	41842	4	tiny or no ovaries	not validated	sterile	tiny ovaries
FBgn0025825	HDAC3	34778	4	normal karyosome	not validated	sterile	wt ovaries
FBgn0025830	IntS8	33048	3	tiny or no ovaries	not validated	sterile	tiny ovaries
FBgn0025832	Fen1	35764	5	tiny or no ovaries	not validated	not examined	not examined
FBgn0025836	RhoGAP1A	33390	3	normal karyosome	not validated	fertile	small ovaries
FBgn0025864	Crag	53261	4	normal karyosome	not validated	fertile	small ovaries
FBgn0025865	Cortactin	44425	4	normal karyosome	not validated	fertile	small ovaries
FBgn0025874	Meics	50636	3	normal karyosome	not validated	not examined	not examined
FBgn0025885	Inos	62275	3	normal karyosome	not validated	fertile	small ovaries
FBgn0025936	Eph	35290	3	normal karyosome	not validated	fertile	wt ovaries
FBgn0026059	Mhcl	51456	2	normal karyosome	not validated	fertile	small ovaries
FBgn0026060	Mipp2	51482	3	normal karyosome	not validated	fertile	small ovaries
FBgn0026061	Mipp1	57320	2	normal karyosome	not validated	fertile	very small ovaries
FBgn0026076	UBL3	35745	4	tiny or no ovaries	not validated	sterile	no ovaries
FBgn0026079	Nsun2	62495	3	normal karyosome	not validated	fertile	wt ovaries
FBgn0026080	Tip60	35243	3	normal karyosome	not validated	not examined	not examined
FBgn0026084	cib	36630	6	tiny or no ovaries	not validated	sterile	tiny ovaries
FBgn0026088	CG14818	61302	4	normal karyosome	not validated	not examined	wt ovaries
FBgn0026090	Lamtor5	57744	2	slightly abnormal karyosome	not validated	fertile	small ovaries
FBgn0026144	CBP	51402	6	normal karyosome	not validated	sterile	wt ovaries
FBgn0026149	BCL7-like	43184	4	normal karyosome	not validated	fertile	wt ovaries
FBgn0026150	ApepP	64847	4	normal karyosome	not validated	not examined	wt ovaries
FBgn0026175	SkpC	33925	2	normal karyosome	not validated	not examined	not examined
FBgn0026181	Rok	35305	4	normal karyosome	not validated	fertile	small ovaries
FBgn0026192	par-6	37478	4	normal karyosome	not validated	fertile	wt ovaries
FBgn0026196	nop5	35484	6	tiny or no ovaries	not validated	not examined	not examined
FBgn0026199	myo	36840	3	normal karyosome	not validated	fertile	wt ovaries
FBgn0026206	mei-P26	36855	4	tiny or no ovaries	not validated	not examined	not examined
FBgn0026239	gukh	42486	2	normal karyosome	not validated	fertile	wt ovaries
FBgn0026252	msk	35598	6	normal karyosome	not validated	not examined	not examined
FBgn0026257	cav	63688	5	tiny or no ovaries	not validated	not examined	no ovaries
FBgn0026259	eIF5B	44418	5	tiny or no ovaries	not validated	sterile	tiny ovaries
FBgn0026262	Taf3	43174	4	normal karyosome	not validated	fertile	small ovaries
FBgn0026309	aft	63639	3	normal karyosome	not validated	fertile	small ovaries
FBgn0026317	Tsc1	52931	5	normal karyosome	not validated	fertile	wt ovaries
FBgn0026323	Tak1	35180	4	normal karyosome	not validated	fertile	small ovaries
FBgn0026324	Taf10b	57555	4	normal karyosome	not validated	reduced fertility	very small ovaries
FBgn0026326	Mad1	52930	4	slightly abnormal karyosome	not validated	reduced fertility	wt ovaries
FBgn0026369	Sara	34894	3	normal karyosome	not validated	fertile	small ovaries
FBgn0026371	SAK	35335	3	slightly abnormal karyosome	not validated	sterile	wt ovaries
FBgn0026372	RpL23A	51818	7	normal karyosome	not validated	sterile	wt ovaries
FBgn0026373	Rpb3	34567	4	tiny or no ovaries	not validated	not examined	not examined
FBgn0026375	RhoGAPp190	43987	4	normal karyosome	not validated	fertile	small ovaries
FBgn0026376	Rgl	33389	3	normal karyosome	not validated	fertile	wt ovaries
FBgn0026378	Rep	51851	2	tiny or no ovaries	not validated	sterile	tiny ovaries
FBgn0026379	Pten	33643	3	normal karyosome	not validated	fertile	small ovaries
FBgn0026380	Prosbeta3	34868	5	tiny or no ovaries	not validated	sterile	tiny ovaries
FBgn0026393	Or43b	57769	2	normal karyosome	not validated	fertile	small ovaries
FBgn0026401	Nipped-B	36614	4	normal karyosome	not validated	not examined	not examined
FBgn0026402	NiPp1	34696	3	normal karyosome	not validated	not examined	not examined
FBgn0026404	Dronc	32963	4	normal karyosome	not validated	fertile	wt ovaries
FBgn0026409	Mpcp2	44508	6	normal karyosome	not validated	fertile	wt ovaries
FBgn0026415	Idgf4	41602	6	normal karyosome	not validated	sterile	wt ovaries
FBgn0026418	Hsc70Cb	33742	6	normal karyosome	not validated	fertile	wt ovaries
FBgn0026427	Su(var)2-HP2	38255	4	slightly abnormal karyosome	not validated	not examined	not examined
FBgn0026428	HDAC6	34072	4	normal karyosome	not validated	fertile	small ovaries
FBgn0026430	Grip84	33548	4	normal karyosome	not validated	sterile	small ovaries
FBgn0026431	Grip75	44072	2	normal karyosome	not validated	sterile	small ovaries
FBgn0026432	Grip163	57821	2	abnormal karyosome	weak phenotype	fertile	small ovaries
FBgn0026441	ear	34798	5	normal karyosome	not validated	fertile	wt ovaries
FBgn0026479	Drp1	51483	5	normal karyosome	not validated	fertile	small ovaries
FBgn0026533	Dek	35693	6	normal karyosome	not validated	not examined	not examined
FBgn0026562	SPARC	40885	2	normal karyosome	not validated	fertile	small ovaries
FBgn0026575	hang	41870	6	normal karyosome	not validated	not examined	not examined
FBgn0026582	Hmg-2	42766	3	normal karyosome	not validated	fertile	small ovaries
FBgn0026593	CG5707	65026	2	normal karyosome	not validated	fertile	wt ovaries
FBgn0026597	Axn	62434	4	normal karyosome	not validated	fertile	small ovaries
FBgn0026602	Adk3	35358	3	normal karyosome	not validated	fertile	wt ovaries
FBgn0026619	Taz	51484	3	normal karyosome	not validated	fertile	wt ovaries
FBgn0026630	nes	62490	4	normal karyosome	not validated	reduced fertility	wt ovaries
FBgn0026634	Cog2	44460	2	normal karyosome	not validated	fertile	small ovaries
FBgn0026666	MagR	53909	3	normal karyosome	not validated	reduced fertility	small ovaries
FBgn0026702	Pop1	51448	3	tiny or no ovaries	not validated	sterile	tiny ovaries
FBgn0026713	Prp16	57153	3	slightly abnormal karyosome	not validated	not examined	wt ovaries
FBgn0026718	Agpat2	58093	4	normal karyosome	not validated	fertile	wt ovaries
FBgn0026722	drosha	35233	3	normal karyosome	not validated	not examined	not examined
FBgn0026749	Yippee	54020	3	normal karyosome	not validated	fertile	small ovaries
FBgn0026751	XRCC1	61359	4	normal karyosome	not validated	fertile	wt ovaries
FBgn0026753	Vha13	38233	6	normal karyosome	not validated	fertile	wt ovaries
FBgn0026777	Rad23	44465	5	normal karyosome	not validated	fertile	small ovaries
FBgn0026869	Thd1	41843	3	normal karyosome	not validated	fertile	small ovaries
FBgn0026873	MED18	42634	4	normal karyosome	not validated	fertile	wt ovaries
FBgn0026876	CG11403	51800	3	normal karyosome	not validated	fertile	small ovaries
FBgn0027052	STUB1	33938	5	normal karyosome	not validated	fertile	small ovaries
FBgn0027053	CSN5	42781	4	abnormal karyosome	oogenesis defects	sterile	very small ovaries
FBgn0027054	CSN4	42798	4	normal karyosome	not validated	not examined	not examined
FBgn0027055	CSN3	33369	4	tiny or no ovaries	not validated	sterile	tiny ovaries
FBgn0027066	Eb1	36599	5	normal karyosome	not validated	reduced fertility	wt ovaries
FBgn0027079	ValRS	34338	4	tiny or no ovaries	not validated	sterile	tiny ovaries
FBgn0027080	TyrRS	55326	4	tiny or no ovaries	not validated	sterile	tiny ovaries
FBgn0027081	ThrRS	34886	5	normal karyosome	not validated	fertile	small ovaries
FBgn0027084	LysRS	32967	4	normal karyosome	not validated	fertile	wt ovaries
FBgn0027086	IleRS	58176	4	tiny or no ovaries	not validated	sterile	tiny ovaries
FBgn0027088	GlyRS	55327	4	normal karyosome	not validated	fertile	wt ovaries
FBgn0027101	Dyrk3	41595	3	normal karyosome	not validated	fertile	wt ovaries
FBgn0027108	Inx2	42645	3	normal karyosome	not validated	fertile	wt ovaries
FBgn0027259	Kmn1	51918	3	normal karyosome	not validated	not examined	not examined
FBgn0027279	l(1)G0196	57520	3	normal karyosome	not validated	fertile	wt ovaries
FBgn0027280	orion	58326	5	normal karyosome	not validated	not examined	wt ovaries
FBgn0027287	Gmap	64863	3	normal karyosome	not validated	fertile	wt ovaries
FBgn0027329	CCT6	43146	6	tiny or no ovaries	not validated	sterile	tiny ovaries
FBgn0027335	Rip11	38325	6	normal karyosome	not validated	fertile	wt ovaries
FBgn0027342	fz4	64990	4	normal karyosome	not validated	fertile	wt ovaries
FBgn0027356	Amph	39015	4	normal karyosome	not validated	fertile	wt ovaries
FBgn0027360	Tim10	53948	6	normal karyosome	not validated	fertile	wt ovaries
FBgn0027363	Stam	35016	5	normal karyosome	not validated	fertile	wt ovaries
FBgn0027375	RecQ5	32466	4	abnormal karyosome	weak phenotype	not examined	not examined
FBgn0027378	MRG15	35241	5	slightly abnormal karyosome	not validated	not examined	not examined
FBgn0027490	D12	60872	3	tiny or no ovaries	not validated	sterile	tiny ovaries
FBgn0027492	wdb	38901	5	normal karyosome	not validated	fertile	small ovaries
FBgn0027493	AdSS	33993	6	normal karyosome	not validated	fertile	wt ovaries
FBgn0027494	RpS10a	42772	4	normal karyosome	not validated	fertile	small ovaries
FBgn0027497	Madm	41599	4	abnormal karyosome	strong phenotype	reduced fertility	small ovaries
FBgn0027498	CG2061	53240	3	normal karyosome	not validated	fertile	wt ovaries
FBgn0027499	wde	33339	5	tiny or no ovaries	not validated	not examined	not examined
FBgn0027503	CG11970	57269	3	abnormal karyosome	weak phenotype	fertile	small ovaries
FBgn0027504	bsd	35175	5	normal karyosome	not validated	fertile	wt ovaries
FBgn0027505	Rab3-GAP	55328	2	normal karyosome	not validated	fertile	small ovaries
FBgn0027506	EDTP	41633	5	slightly abnormal karyosome	not validated	fertile	small ovaries
FBgn0027507	CG1344	35261	4	normal karyosome	not validated	fertile	small ovaries
FBgn0027512	CG10254	51687	6	normal karyosome	not validated	fertile	wt ovaries
FBgn0027515	CG7115	39065	5	slightly abnormal karyosome	not validated	reduced fertility	wt ovaries
FBgn0027518	Wdr24	62393	3	normal karyosome	not validated	fertile	wt ovaries
FBgn0027521	CG3679	36582	5	normal karyosome	not validated	fertile	wt ovaries
FBgn0027524	CG3909	57377	2	slightly abnormal karyosome	not validated	sterile	wt ovaries
FBgn0027525	LTV1	62514	5	tiny or no ovaries	not validated	sterile	tiny ovaries
FBgn0027526	Ublcp1	35610	5	normal karyosome	not validated	not examined	not examined
FBgn0027528	goe	41853	4	normal karyosome	not validated	fertile	wt ovaries
FBgn0027529	tapas	34738	5	normal karyosome	not validated	not examined	wt ovaries
FBgn0027532	CG7139	44007	4	slightly abnormal karyosome	not validated	fertile	wt ovaries
FBgn0027535	botv	61257	2	normal karyosome	not validated	fertile	wt ovaries
FBgn0027537	Nup93-1	33908	5	abnormal karyosome	weak phenotype	not examined	not examined
FBgn0027539	lili	34791	3	normal karyosome	not validated	fertile	small ovaries
FBgn0027548	nito	56860	5	normal karyosome	not validated	fertile	wt ovaries
FBgn0027552	CG10863	34878	6	normal karyosome	not validated	fertile	wt ovaries
FBgn0027553	NELF-B	34847	3	normal karyosome	not validated	fertile	wt ovaries
FBgn0027554	CG8042	41604	4	normal karyosome	not validated	fertile	wt ovaries
FBgn0027558	Pgant3	61194	2	normal karyosome	not validated	fertile	wt ovaries
FBgn0027567	Ciz1	32930	6	normal karyosome	not validated	fertile	wt ovaries
FBgn0027568	Cand1	35605	3	abnormal karyosome	weak phenotype	reduced fertility	wt ovaries
FBgn0027569	cert	35579	3	normal karyosome	not validated	fertile	wt ovaries
FBgn0027570	Nep2	61902	2	normal karyosome	not validated	fertile	wt ovaries
FBgn0027571	FASN1	35775	3	normal karyosome	not validated	fertile	wt ovaries
FBgn0027572	ACOX1	52882	2	normal karyosome	not validated	fertile	wt ovaries
FBgn0027579	mino	63587	3	normal karyosome	not validated	fertile	wt ovaries
FBgn0027580	PCB	56883	4	normal karyosome	not validated	fertile	wt ovaries
FBgn0027587	Prp4k	35285	5	tiny or no ovaries	not validated	not examined	not examined
FBgn0027588	GCS2alpha	34334	5	normal karyosome	not validated	fertile	wt ovaries
FBgn0027592	MED15	32517	3	normal karyosome	not validated	sterile	small ovaries
FBgn0027594	drpr	36732	4	normal karyosome	not validated	not examined	wt ovaries
FBgn0027598	cindr	35670	4	normal karyosome	not validated	fertile	wt ovaries
FBgn0027599	CG2790	58341	5	normal karyosome	not validated	not examined	wt ovaries
FBgn0027600	obst-B	63527	2	normal karyosome	not validated	fertile	wt ovaries
FBgn0027601	pdgy	55272	4	normal karyosome	not validated	fertile	wt ovaries
FBgn0027607	CG8230	55329	4	normal karyosome	not validated	not examined	wt ovaries
FBgn0027611	LManII	53294	2	normal karyosome	not validated	fertile	wt ovaries
FBgn0027616	Ythdc1	34627	4	normal karyosome	not validated	fertile	small ovaries
FBgn0027617	CG5808	55208	4	tiny or no ovaries	not validated	sterile	tiny ovaries
FBgn0027620	Acf	35575	6	normal karyosome	not validated	fertile	wt ovaries
FBgn0027621	Pfrx	35380	3	normal karyosome	not validated	fertile	small ovaries
FBgn0027657	glob1	36847	5	normal karyosome	not validated	fertile	small ovaries
FBgn0027779	VhaSFD	40896	4	normal karyosome	not validated	fertile	small ovaries
FBgn0027780	Aasdh	61984	2	normal karyosome	not validated	fertile	small ovaries
FBgn0027783	SMC2	35602	5	tiny or no ovaries	not validated	not examined	not examined
FBgn0027784	Prp18	55915	3	normal karyosome	not validated	fertile	small ovaries
FBgn0027785	NP15.6	36672	5	abnormal karyosome	strong phenotype	sterile	small ovaries
FBgn0027786	Mtch	38986	3	tiny or no ovaries	not validated	sterile	no ovaries
FBgn0027791	O-fut2	42860	3	normal karyosome	not validated	fertile	wt ovaries
FBgn0027835	Dp1	32872	5	normal karyosome	not validated	not examined	not examined
FBgn0027843	CAH2	41836	4	normal karyosome	not validated	fertile	small ovaries
FBgn0027864	Ogg1	51852	2	normal karyosome	not validated	fertile	wt ovaries
FBgn0027865	Tsp96F	40901	3	normal karyosome	not validated	fertile	wt ovaries
FBgn0027866	CG9776	55673	4	normal karyosome	not validated	fertile	wt ovaries
FBgn0027872	rdgBbeta	44523	4	normal karyosome	not validated	not examined	wt ovaries
FBgn0027873	Cpsf100	50893	3	tiny or no ovaries	not validated	sterile	tiny ovaries
FBgn0027885	cass	55187	5	normal karyosome	not validated	reduced fertility	small ovaries
FBgn0027889	ball	35571	5	tiny or no ovaries	not validated	sterile	tiny ovaries
FBgn0027932	Akap200	35651	6	normal karyosome	not validated	fertile	wt ovaries
FBgn0027945	ppl	51778	4	normal karyosome	not validated	fertile	wt ovaries
FBgn0027948	msps	38990	5	tiny or no ovaries	not validated	sterile	tiny ovaries
FBgn0027950	MBD-like	35347	4	slightly abnormal karyosome	not validated	not examined	not examined
FBgn0027951	MTA1-like	34905	5	normal karyosome	not validated	fertile	wt ovaries
FBgn0028274	Ns3	36626	4	tiny or no ovaries	not validated	sterile	tiny ovaries
FBgn0028325	Pdha	55345	6	normal karyosome	not validated	fertile	wt ovaries
FBgn0028331	l(1)G0289	33690	6	normal karyosome	not validated	fertile	wt ovaries
FBgn0028336	Fum1	51779	5	normal karyosome	not validated	fertile	wt ovaries
FBgn0028341	Ptpmeg2	38935	4	normal karyosome	not validated	fertile	wt ovaries
FBgn0028360	Cdc7	36625	6	abnormal karyosome	weak phenotype	sterile	wt ovaries
FBgn0028375	heix	51780	3	normal karyosome	not validated	fertile	wt ovaries
FBgn0028380	fal	41891	3	normal karyosome	not validated	fertile	small ovaries
FBgn0028382	cyp33	35611	3	normal karyosome	not validated	not examined	not examined
FBgn0028387	chm	36869	3	normal karyosome	not validated	fertile	wt ovaries
FBgn0028397	Tob	38299	3	normal karyosome	not validated	fertile	wt ovaries
FBgn0028398	Taf10	35239	4	normal karyosome	not validated	fertile	wt ovaries
FBgn0028402	Polr3E	55656	3	normal karyosome	not validated	fertile	wt ovaries
FBgn0028408	Drep2	61921	6	normal karyosome	not validated	fertile	wt ovaries
FBgn0028411	Nxt1	35485	5	tiny or no ovaries	not validated	not examined	not examined
FBgn0028419	Kr-h2	62405	4	normal karyosome	not validated	fertile	small ovaries
FBgn0028425	JhI-21	41706	3	normal karyosome	not validated	reduced fertility	no ovaries
FBgn0028426	RNaseZ	51781	2	abnormal karyosome	strong phenotype	fertile	wt ovaries
FBgn0028427	Ilk	35374	3	tiny or no ovaries	not validated	sterile	tiny ovaries
FBgn0028429	I-2	44050	4	normal karyosome	not validated	fertile	wt ovaries
FBgn0028434	Ercc1	52929	2	normal karyosome	not validated	fertile	small ovaries
FBgn0028436	ECSIT	62950	2	normal karyosome	not validated	fertile	wt ovaries
FBgn0028470	Patr-1	34667	5	normal karyosome	not validated	fertile	wt ovaries
FBgn0028471	Nab2	39008	5	normal karyosome	not validated	fertile	wt ovaries
FBgn0028474	CG4119	55668	4	slightly abnormal karyosome	not validated	sterile	wt ovaries
FBgn0028475	Hrd3	62368	5	normal karyosome	not validated	fertile	wt ovaries
FBgn0028476	Usp1	60502	4	normal karyosome	not validated	not examined	wt ovaries
FBgn0028479	Mtpalpha	32873	5	normal karyosome	not validated	fertile	small ovaries
FBgn0028480	CG17841	34948	4	normal karyosome	not validated	fertile	wt ovaries
FBgn0028484	Ack	35264	3	normal karyosome	not validated	fertile	wt ovaries
FBgn0028497	Mtmr6	38340	3	normal karyosome	not validated	fertile	wt ovaries
FBgn0028516	ZnT35C	39049	4	normal karyosome	not validated	fertile	wt ovaries
FBgn0028525	c(2)M	43977	3	normal karyosome	not validated	not examined	not examined
FBgn0028530	mTTF	57420	2	abnormal karyosome	oogenesis defects	fertile	small ovaries
FBgn0028541	TM9SF4	54019	4	normal karyosome	not validated	fertile	small ovaries
FBgn0028554	x16	51468	4	normal karyosome	not validated	fertile	wt ovaries
FBgn0028577	hfp	34785	3	tiny or no ovaries	not validated	not examined	not examined
FBgn0028579	phtf	43631	3	normal karyosome	not validated	fertile	wt ovaries
FBgn0028582	lqf	36864	4	slightly abnormal karyosome	not validated	fertile	wt ovaries
FBgn0028646	aralar1	56884	3	normal karyosome	not validated	fertile	small ovaries
FBgn0028662	VhaPPA1-1	57729	6	normal karyosome	not validated	fertile	wt ovaries
FBgn0028664	VhaM9.7-c	62458	5	normal karyosome	not validated	fertile	small ovaries
FBgn0028665	VhaAC39-1	35029	5	normal karyosome	not validated	fertile	small ovaries
FBgn0028670	Vha100-2	64859	5	normal karyosome	not validated	fertile	wt ovaries
FBgn0028671	Vha100-1	57860	3	slightly abnormal karyosome	not validated	fertile	wt ovaries
FBgn0028683	spt4	32896	5	tiny or no ovaries	not validated	not examined	not examined
FBgn0028684	Rpt5	32422	6	normal karyosome	not validated	fertile	wt ovaries
FBgn0028685	Rpt4	32874	6	normal karyosome	not validated	fertile	wt ovaries
FBgn0028686	Rpt3	34917	6	normal karyosome	not validated	fertile	wt ovaries
FBgn0028687	Rpt1	33930	6	normal karyosome	not validated	fertile	wt ovaries
FBgn0028688	Rpn7	34787	5	tiny or no ovaries	not validated	sterile	tiny ovaries
FBgn0028690	Rpn5	34532	6	tiny or no ovaries	not validated	sterile	tiny ovaries
FBgn0028691	Rpn9	34034	5	tiny or no ovaries	not validated	sterile	tiny ovaries
FBgn0028692	Rpn2	34961	6	normal karyosome	not validated	fertile	wt ovaries
FBgn0028693	Rpn12	34560	5	tiny or no ovaries	not validated	sterile	tiny ovaries
FBgn0028694	Rpn11	33662	6	tiny or no ovaries	not validated	sterile	tiny ovaries
FBgn0028695	Rpn1	34348	6	tiny or no ovaries	not validated	sterile	tiny ovaries
FBgn0028703	Nhe3	50513	3	normal karyosome	not validated	fertile	wt ovaries
FBgn0028717	Lnk	42613	3	normal karyosome	not validated	fertile	wt ovaries
FBgn0028734	Fmr1	35200	6	slightly abnormal karyosome	not validated	fertile	wt ovaries
FBgn0028743	Dhit	44632	3	normal karyosome	not validated	fertile	wt ovaries
FBgn0028744	CG5033	35020	5	tiny or no ovaries	not validated	not examined	not examined
FBgn0028833	Cmpk	35197	4	normal karyosome	not validated	reduced fertility	wt ovaries
FBgn0028836	CSN7	33663	4	tiny or no ovaries	not validated	sterile	tiny ovaries
FBgn0028837	CSN6	36073	5	tiny or no ovaries	not validated	not examined	not examined
FBgn0028894	GMF	51452	3	normal karyosome	not validated	fertile	wt ovaries
FBgn0028897	CG4935	64512	2	normal karyosome	not validated	fertile	wt ovaries
FBgn0028916	CG33090	36688	3	slightly abnormal karyosome	not validated	fertile	wt ovaries
FBgn0028926	NC2beta	57421	3	normal karyosome	not validated	fertile	wt ovaries
FBgn0028932	CG16890	50671	3	normal karyosome	not validated	fertile	wt ovaries
FBgn0028953	CG14478	54040	6	normal karyosome	not validated	fertile	wt ovaries
FBgn0028962	AlaRS-m	43274	2	normal karyosome	not validated	fertile	wt ovaries
FBgn0028970	RabGGTb	50516	2	normal karyosome	not validated	fertile	wt ovaries
FBgn0028974	xmas	44427	3	normal karyosome	not validated	fertile	wt ovaries
FBgn0028978	trbl	41903	4	normal karyosome	not validated	fertile	wt ovaries
FBgn0028980	tant	32855	4	normal karyosome	not validated	not examined	not examined
FBgn0028982	Spt6	32373	5	tiny or no ovaries	not validated	not examined	not examined
FBgn0028984	Spn88Ea	42485	3	normal karyosome	not validated	fertile	wt ovaries
FBgn0028990	Spn27A	51445	3	normal karyosome	not validated	fertile	wt ovaries
FBgn0028991	seq	51923	4	normal karyosome	not validated	not examined	not examined
FBgn0028997	nmdyn-D7	35315	3	normal karyosome	not validated	fertile	wt ovaries
FBgn0029002	miple2	55393	4	normal karyosome	not validated	fertile	wt ovaries
FBgn0029006	Smurf	40905	4	normal karyosome	not validated	fertile	wt ovaries
FBgn0029067	Dd	41840	4	normal karyosome	not validated	fertile	wt ovaries
FBgn0029088	disp	44633	3	normal karyosome	not validated	fertile	wt ovaries
FBgn0029093	cathD	55178	5	normal karyosome	not validated	fertile	wt ovaries
FBgn0029094	asf1	35273	5	normal karyosome	not validated	not examined	not examined
FBgn0029095	aru	50730	2	normal karyosome	not validated	fertile	wt ovaries
FBgn0029113	Uba2	35806	5	tiny or no ovaries	not validated	sterile	tiny ovaries
FBgn0029117	Surf1	51783	4	normal karyosome	not validated	fertile	wt ovaries
FBgn0029118	ScsbetaG	50939	3	normal karyosome	not validated	fertile	wt ovaries
FBgn0029133	REG	55248	5	normal karyosome	not validated	fertile	wt ovaries
FBgn0029134	Prosbeta5	34810	5	tiny or no ovaries	not validated	sterile	tiny ovaries
FBgn0029148	NHP2	42479	4	tiny or no ovaries	not validated	sterile	tiny ovaries
FBgn0029152	Mkrn1	43178	4	slightly abnormal karyosome	not validated	fertile	wt ovaries
FBgn0029155	Men-b	35486	5	normal karyosome	not validated	fertile	wt ovaries
FBgn0029157	ssh	38948	6	abnormal karyosome	strong phenotype	sterile	small ovaries
FBgn0029158	Las	56885	3	normal karyosome	not validated	fertile	wt ovaries
FBgn0029173	prg	36631	4	normal karyosome	not validated	not examined	not examined
FBgn0029174	Fkbp59	35612	6	slightly abnormal karyosome	not validated	fertile	wt ovaries
FBgn0029175	sotv	52883	2	normal karyosome	not validated	fertile	wt ovaries
FBgn0029502	Coq7	50522	4	normal karyosome	not validated	fertile	wt ovaries
FBgn0029504	CHES-1-like	34928	2	normal karyosome	not validated	not examined	not examined
FBgn0029506	Tsp42Ee	62303	5	normal karyosome	not validated	fertile	small ovaries
FBgn0029512	Aos1	36074	5	tiny or no ovaries	not validated	not examined	not examined
FBgn0029629	eIF3g1	43243	6	normal karyosome	not validated	fertile	wt ovaries
FBgn0029666	CG10803	57504	3	normal karyosome	not validated	fertile	small ovaries
FBgn0029676	HIP-R	32900	5	normal karyosome	not validated	fertile	wt ovaries
FBgn0029686	Glos	41867	2	normal karyosome	not validated	fertile	small ovaries
FBgn0029696	CG15571	61845	4	normal karyosome	not validated	fertile	small ovaries
FBgn0029704	NO66	33596	5	normal karyosome	not validated	fertile	wt ovaries
FBgn0029709	CHOp24	64563	4	normal karyosome	not validated	fertile	small ovaries
FBgn0029714	CG3527	64503	2	normal karyosome	not validated	fertile	wt ovaries
FBgn0029733	CG6927	51684	5	normal karyosome	not validated	fertile	small ovaries
FBgn0029736	CG4041	35332	2	normal karyosome	not validated	fertile	wt ovaries
FBgn0029737	CG6903	33423	3	normal karyosome	not validated	fertile	wt ovaries
FBgn0029755	Sas10	50572	5	tiny or no ovaries	not validated	not examined	not examined
FBgn0029778	RhoGAP5A	60892	2	normal karyosome	not validated	fertile	small ovaries
FBgn0029789	PGAP1	64640	3	normal karyosome	not validated	fertile	wt ovaries
FBgn0029798	Rtel1	32973	2	normal karyosome	not validated	fertile	wt ovaries
FBgn0029800	lin-52	36712	3	abnormal karyosome	weak phenotype	not examined	not examined
FBgn0029801	CG15771	57214	6	tiny or no ovaries	not validated	sterile	tiny ovaries
FBgn0029823	Shmt	57739	3	normal karyosome	not validated	fertile	wt ovaries
FBgn0029824	CG3726	57273	2	normal karyosome	not validated	fertile	wt ovaries
FBgn0029825	CG12728	58214	2	normal karyosome	not validated	fertile	small ovaries
FBgn0029831	CG5966	33932	3	normal karyosome	not validated	fertile	wt ovaries
FBgn0029833	MCTS1	55920	4	normal karyosome	not validated	fertile	small ovaries
FBgn0029840	raptor	34814	3	abnormal karyosome	strong phenotype	fertile	small ovaries
FBgn0029854	CG3566	50591	2	normal karyosome	not validated	sterile	small ovaries
FBgn0029857	wuho	61281	2	abnormal karyosome	strong phenotype	reduced fertility	small ovaries
FBgn0029861	CG3815	56908	3	abnormal karyosome	strong phenotype	reduced fertility	small ovaries
FBgn0029866	CG3842	44649	2	normal karyosome	not validated	reduced fertility	wt ovaries
FBgn0029867	CG3847	57557	5	tiny or no ovaries	not validated	sterile	no ovaries
FBgn0029868	ND-B16.6	43279	3	normal karyosome	not validated	fertile	small ovaries
FBgn0029870	Marf	55189	5	abnormal karyosome	weak phenotype	sterile	small ovaries
FBgn0029879	APC7	38932	4	normal karyosome	not validated	not examined	not examined
FBgn0029881	pigs	51490	2	normal karyosome	not validated	fertile	wt ovaries
FBgn0029882	CG3226	32875	6	normal karyosome	not validated	fertile	wt ovaries
FBgn0029887	CG3198	64514	3	normal karyosome	not validated	fertile	wt ovaries
FBgn0029891	Pink1	55886	4	normal karyosome	not validated	reduced fertility	small ovaries
FBgn0029897	RpL17	54048	6	normal karyosome	not validated	fertile	wt ovaries
FBgn0029899	sov	57558	4	slightly abnormal karyosome	not validated	sterile	wt ovaries
FBgn0029903	pod1	41705	4	slightly abnormal karyosome	not validated	fertile	small ovaries
FBgn0029905	Nf-YC	58234	4	normal karyosome	not validated	fertile	very small ovaries
FBgn0029906	xit	55190	2	slightly abnormal karyosome	not validated	fertile	small ovaries
FBgn0029912	CG4557	57422	3	normal karyosome	not validated	fertile	small ovaries
FBgn0029913	Cht11	42927	2	normal karyosome	not validated	fertile	small ovaries
FBgn0029914	CG4558	58225	3	normal karyosome	not validated	fertile	small ovaries
FBgn0029915	CG14434	64866	2	normal karyosome	not validated	fertile	wt ovaries
FBgn0029924	CG4586	58081	4	slightly abnormal karyosome	not validated	reduced fertility	wt ovaries
FBgn0029925	CG3040	63575	4	normal karyosome	not validated	fertile	small ovaries
FBgn0029935	CG4615	63617	3	slightly abnormal karyosome	not validated	fertile	wt ovaries
FBgn0029937	CG8300	43242	4	normal karyosome	not validated	fertile	wt ovaries
FBgn0029941	CG1677	55355	6	tiny or no ovaries	not validated	sterile	tiny ovaries
FBgn0029943	Atg5	34899	2	normal karyosome	not validated	fertile	small ovaries
FBgn0029958	Pdp	38972	3	normal karyosome	not validated	fertile	wt ovaries
FBgn0029959	Rab39	51689	3	normal karyosome	not validated	fertile	small ovaries
FBgn0029969	Acat1	51785	3	normal karyosome	not validated	sterile	wt ovaries
FBgn0029970	Nek2	35328	3	normal karyosome	not validated	fertile	wt ovaries
FBgn0029971	ND-MNLL	58322	5	normal karyosome	not validated	fertile	small ovaries
FBgn0029975	spidey	36607	5	tiny or no ovaries	not validated	sterile	tiny ovaries
FBgn0029976	snz	39036	3	normal karyosome	not validated	fertile	wt ovaries
FBgn0029980	Dhdds	51815	2	tiny or no ovaries	not validated	sterile	no ovaries
FBgn0029996	UbcE2H	51410	6	normal karyosome	not validated	fertile	small ovaries
FBgn0029997	CG2258	36850	3	normal karyosome	not validated	fertile	wt ovaries
FBgn0030003	CG2116	42512	5	normal karyosome	not validated	fertile	wt ovaries
FBgn0030007	alpha-PheRS	50624	4	tiny or no ovaries	not validated	sterile	tiny ovaries
FBgn0030008	CG2129	57423	2	normal karyosome	not validated	fertile	small ovaries
FBgn0030012	CG18262	33348	3	normal karyosome	not validated	fertile	wt ovaries
FBgn0030013	GIIIspla2	50534	4	normal karyosome	not validated	fertile	wt ovaries
FBgn0030018	slpr	41605	5	normal karyosome	not validated	fertile	wt ovaries
FBgn0030025	CG2147	61989	4	normal karyosome	not validated	fertile	wt ovaries
FBgn0030030	CG1636	32508	3	normal karyosome	not validated	fertile	wt ovaries
FBgn0030034	CG10555	50606	5	normal karyosome	not validated	fertile	wt ovaries
FBgn0030035	PIG-T	44454	3	normal karyosome	not validated	reduced fertility	wt ovaries
FBgn0030038	CG1440	44521	5	normal karyosome	not validated	fertile	wt ovaries
FBgn0030049	Trf4-1	41966	5	slightly abnormal karyosome	not validated	fertile	wt ovaries
FBgn0030052	CG12065	34636	2	normal karyosome	not validated	fertile	wt ovaries
FBgn0030053	CG12081	63584	3	normal karyosome	not validated	fertile	wt ovaries
FBgn0030054	Caf1-180	32478	6	tiny or no ovaries	not validated	not examined	not examined
FBgn0030055	Rubicon	43276	2	normal karyosome	not validated	fertile	wt ovaries
FBgn0030057	Ppt1	55331	2	normal karyosome	not validated	fertile	wt ovaries
FBgn0030082	HP1b	32401	5	normal karyosome	not validated	not examined	not examined
FBgn0030086	CCT2	34711	6	tiny or no ovaries	not validated	sterile	no ovaries
FBgn0030087	CG7766	42890	4	normal karyosome	not validated	fertile	wt ovaries
FBgn0030091	CG7065	32449	3	normal karyosome	not validated	fertile	wt ovaries
FBgn0030093	Bap111	35242	6	normal karyosome	not validated	not examined	not examined
FBgn0030101	CG12118	63607	4	normal karyosome	not validated	fertile	small ovaries
FBgn0030109	CG12121	61176	4	normal karyosome	not validated	fertile	small ovaries
FBgn0030114	CG17754	38539	3	normal karyosome	not validated	fertile	wt ovaries
FBgn0030122	Aladin	51938	3	normal karyosome	not validated	fertile	small ovaries
FBgn0030136	RpS28b	32850	6	tiny or no ovaries	not validated	sterile	tiny ovaries
FBgn0030141	Gga	36905	4	normal karyosome	not validated	fertile	wt ovaries
FBgn0030208	PPP4R2r	42015	6	normal karyosome	not validated	fertile	wt ovaries
FBgn0030218	CG1628	54464	2	normal karyosome	not validated	fertile	wt ovaries
FBgn0030228	BTBD9	38324	5	normal karyosome	not validated	fertile	small ovaries
FBgn0030239	Pgls	42933	3	normal karyosome	not validated	fertile	wt ovaries
FBgn0030241	feo	35467	6	tiny or no ovaries	not validated	sterile	no ovaries
FBgn0030243	CG2186	33750	3	normal karyosome	not validated	fertile	small ovaries
FBgn0030245	CG1637	33733	3	normal karyosome	not validated	fertile	small ovaries
FBgn0030246	CG1582	55373	3	normal karyosome	not validated	fertile	small ovaries
FBgn0030263	CG2076	64564	4	slightly abnormal karyosome	not validated	fertile	wt ovaries
FBgn0030266	CG11122	57760	3	slightly abnormal karyosome	not validated	fertile	wt ovaries
FBgn0030268	Klp10A	33963	6	normal karyosome	not validated	sterile	wt ovaries
FBgn0030286	Gapvd1	42490	4	normal karyosome	not validated	fertile	wt ovaries
FBgn0030289	GCS1	50699	3	normal karyosome	not validated	fertile	wt ovaries
FBgn0030305	Uba5	34363	4	normal karyosome	not validated	fertile	wt ovaries
FBgn0030309	CG1572	43164	3	normal karyosome	not validated	fertile	wt ovaries
FBgn0030316	CG11695	57246	3	normal karyosome	not validated	fertile	small ovaries
FBgn0030321	CG1703	62200	6	normal karyosome	not validated	fertile	wt ovaries
FBgn0030322	RPA3	62524	3	tiny or no ovaries	not validated	sterile	tiny ovaries
FBgn0030323	Vlet	61184	3	normal karyosome	not validated	fertile	wt ovaries
FBgn0030328	Amun	43241	6	normal karyosome	not validated	fertile	wt ovaries
FBgn0030329	prtp	56965	4	normal karyosome	not validated	fertile	wt ovaries
FBgn0030330	Tango10	57165	4	normal karyosome	not validated	fertile	wt ovaries
FBgn0030336	CG1578	36901	5	slightly abnormal karyosome	not validated	fertile	small ovaries
FBgn0030341	p24-1	57776	3	normal karyosome	not validated	fertile	wt ovaries
FBgn0030344	Nrd1	58279	4	normal karyosome	not validated	fertile	wt ovaries
FBgn0030345	CG1847	44490	3	normal karyosome	not validated	fertile	small ovaries
FBgn0030350	SelG	57839	3	normal karyosome	not validated	fertile	wt ovaries
FBgn0030351	CG1840	53254	2	normal karyosome	not validated	fertile	small ovaries
FBgn0030352	sicily	55332	3	normal karyosome	not validated	fertile	wt ovaries
FBgn0030354	Upf1	43144	4	normal karyosome	not validated	fertile	wt ovaries
FBgn0030362	regucalcin	36708	3	normal karyosome	not validated	fertile	small ovaries
FBgn0030364	Lsm12a	34666	6	normal karyosome	not validated	fertile	wt ovaries
FBgn0030366	Usp7	34708	6	normal karyosome	not validated	not examined	not examined
FBgn0030391	Rab40	61308	5	abnormal karyosome	strong phenotype	fertile	small ovaries
FBgn0030431	CG4407	44055	4	normal karyosome	not validated	fertile	wt ovaries
FBgn0030432	CG4404	50527	3	normal karyosome	not validated	fertile	wt ovaries
FBgn0030434	Brms1	42533	5	slightly abnormal karyosome	not validated	not examined	not examined
FBgn0030452	MFS10	44444	2	normal karyosome	not validated	fertile	wt ovaries
FBgn0030456	CG4332	34352	4	normal karyosome	not validated	fertile	wt ovaries
FBgn0030465	CG15743	51486	2	normal karyosome	not validated	fertile	small ovaries
FBgn0030466	CG15744	42497	3	normal karyosome	not validated	not examined	wt ovaries
FBgn0030468	CG1622	55648	6	normal karyosome	not validated	fertile	wt ovaries
FBgn0030474	CG15747	55747	3	tiny or no ovaries	not validated	sterile	no ovaries
FBgn0030478	CG1640	60130	3	normal karyosome	not validated	fertile	small ovaries
FBgn0030479	Rbp1-like	50574	3	normal karyosome	not validated	fertile	small ovaries
FBgn0030480	Tim9a	55235	4	tiny or no ovaries	not validated	sterile	no ovaries
FBgn0030482	Bcat	38363	3	normal karyosome	not validated	fertile	wt ovaries
FBgn0030486	Set2	55221	5	abnormal karyosome	strong phenotype	not examined	not examined
FBgn0030500	Ndc80	37482	3	tiny or no ovaries	not validated	not examined	not examined
FBgn0030501	BthD	43267	5	normal karyosome	not validated	fertile	wt ovaries
FBgn0030502	tth	42849	6	normal karyosome	not validated	fertile	wt ovaries
FBgn0030503	Tango2	61930	4	normal karyosome	not validated	fertile	wt ovaries
FBgn0030505	NFAT	51422	3	normal karyosome	not validated	fertile	wt ovaries
FBgn0030506	DNAlig4	51933	2	normal karyosome	not validated	fertile	small ovaries
FBgn0030507	CG11164	50512	4	normal karyosome	not validated	fertile	wt ovaries
FBgn0030512	Nadsyn	62265	4	normal karyosome	not validated	fertile	wt ovaries
FBgn0030514	Mrgn1	43234	4	normal karyosome	not validated	fertile	wt ovaries
FBgn0030519	CG11151	51413	5	slightly abnormal karyosome	not validated	fertile	small ovaries
FBgn0030520	Pdcd4	43182	6	normal karyosome	not validated	fertile	wt ovaries
FBgn0030521	CtsB	33953	4	slightly abnormal karyosome	not validated	fertile	small ovaries
FBgn0030530	jub	32923	4	normal karyosome	not validated	fertile	small ovaries
FBgn0030551	CG11674	51740	5	normal karyosome	not validated	fertile	wt ovaries
FBgn0030556	mRNA-cap	44441	5	slightly abnormal karyosome	not validated	sterile	small ovaries
FBgn0030573	nmdyn-D6	35295	2	normal karyosome	not validated	fertile	small ovaries
FBgn0030582	CG14411	40935	4	normal karyosome	not validated	fertile	wt ovaries
FBgn0030603	CG5541	41661	5	normal karyosome	not validated	fertile	wt ovaries
FBgn0030608	Lsd-2	32846	6	normal karyosome	not validated	fertile	wt ovaries
FBgn0030610	Cox17	42595	4	normal karyosome	not validated	fertile	small ovaries
FBgn0030612	Dbct	32876	3	normal karyosome	not validated	fertile	wt ovaries
FBgn0030625	CG5877	55690	3	slightly abnormal karyosome	not validated	sterile	wt ovaries
FBgn0030629	CG9123	61894	4	tiny or no ovaries	not validated	sterile	tiny ovaries
FBgn0030631	Prp5	55638	4	normal karyosome	not validated	fertile	small ovaries
FBgn0030645	Alg14	44453	2	normal karyosome	not validated	sterile	wt ovaries
FBgn0030648	CG6340	55677	5	normal karyosome	not validated	fertile	small ovaries
FBgn0030655	CG9213	64577	3	normal karyosome	not validated	fertile	wt ovaries
FBgn0030659	CG9215	57537	3	normal karyosome	not validated	fertile	small ovaries
FBgn0030668	CG8128	33012	2	normal karyosome	not validated	not examined	not examined
FBgn0030669	CG9240	64605	2	normal karyosome	not validated	fertile	wt ovaries
FBgn0030670	Pis	55602	3	normal karyosome	not validated	fertile	small ovaries
FBgn0030672	CG9281	58189	6	normal karyosome	not validated	fertile	wt ovaries
FBgn0030674	HUWE1	44462	3	tiny or no ovaries	not validated	not examined	not examined
FBgn0030678	CG11679	64576	3	abnormal karyosome	oogenesis defects	sterile	tiny ovaries
FBgn0030679	CG8206	44641	5	normal karyosome	not validated	fertile	wt ovaries
FBgn0030680	CG8944	53889	5	normal karyosome	not validated	fertile	small ovaries
FBgn0030685	Graf	51853	3	normal karyosome	not validated	fertile	small ovaries
FBgn0030686	mRpL3	64575	4	tiny or no ovaries	not validated	sterile	tiny ovaries
FBgn0030687	Rpc160	50546	2	tiny or no ovaries	not validated	sterile	tiny ovaries
FBgn0030695	PGRP-LE	60038	5	normal karyosome	not validated	fertile	wt ovaries
FBgn0030701	CG16952	57164	3	normal karyosome	not validated	fertile	tiny ovaries
FBgn0030704	CG15916	42008	4	normal karyosome	not validated	fertile	small ovaries
FBgn0030710	CG8924	43192	5	normal karyosome	not validated	fertile	wt ovaries
FBgn0030718	ND-20	64995	3	normal karyosome	not validated	fertile	small ovaries
FBgn0030719	eIF5	34841	6	tiny or no ovaries	not validated	sterile	tiny ovaries
FBgn0030724	Nipsnap	34887	6	normal karyosome	not validated	fertile	wt ovaries
FBgn0030731	Mfe2	50523	2	normal karyosome	not validated	fertile	wt ovaries
FBgn0030733	UQCR-14	64509	5	tiny or no ovaries	not validated	sterile	tiny ovaries
FBgn0030735	CG3632	38341	3	normal karyosome	not validated	fertile	wt ovaries
FBgn0030740	CG9917	64574	4	normal karyosome	not validated	fertile	wt ovaries
FBgn0030749	AnxB11	38311	3	normal karyosome	not validated	fertile	wt ovaries
FBgn0030757	CG9902	61817	2	abnormal karyosome	strong phenotype	sterile	wt ovaries
FBgn0030758	CanA-14F	38966	6	normal karyosome	not validated	fertile	wt ovaries
FBgn0030761	CG9784	34723	2	normal karyosome	not validated	fertile	wt ovaries
FBgn0030766	mthl1	41930	2	normal karyosome	not validated	fertile	wt ovaries
FBgn0030768	Nemp	57475	3	tiny or no ovaries	not validated	sterile	tiny ovaries
FBgn0030787	CG9609	34030	5	tiny or no ovaries	not validated	not examined	not examined
FBgn0030788	Sap30	51688	6	slightly abnormal karyosome	not validated	fertile	wt ovaries
FBgn0030789	Rrp45	58202	4	tiny or no ovaries	not validated	sterile	no ovaries
FBgn0030794	CG13005	43967	3	normal karyosome	not validated	fertile	wt ovaries
FBgn0030797	CG13004	43163	3	normal karyosome	not validated	fertile
FBgn0030800	Nprl2	38896	3	normal karyosome	not validated	fertile	wt ovaries
FBgn0030801	Rcp	57146	3	tiny or no ovaries	not validated	sterile	no ovaries
FBgn0030803	CG4880	64992	5	normal karyosome	not validated	fertile	wt ovaries
FBgn0030805	wus	58265	3	normal karyosome	not validated	fertile	wt ovaries
FBgn0030808	RhoGAP15B	42527	3	tiny or no ovaries	not validated	sterile	tiny ovaries
FBgn0030813	CG4949	42812	3	normal karyosome	not validated	fertile	wt ovaries
FBgn0030816	CG16700	61217	2	normal karyosome	not validated	fertile	wt ovaries
FBgn0030817	CG4991	44450	5	normal karyosome	not validated	fertile	wt ovaries
FBgn0030833	CG8915	41892	3	normal karyosome	not validated	fertile	wt ovaries
FBgn0030839	ENGase	64609	2	normal karyosome	not validated	fertile	small ovaries
FBgn0030850	stas	43221	4	normal karyosome	not validated	fertile
FBgn0030853	ND-24	51855	3	normal karyosome	not validated	fertile	wt ovaries
FBgn0030854	CG8289	33361	5	normal karyosome	not validated	not examined	not examined
FBgn0030855	CG5800	43206	5	tiny or no ovaries	not validated	sterile	tiny ovaries
FBgn0030858	IntS2	60396	3	tiny or no ovaries	not validated	sterile	tiny ovaries
FBgn0030864	CG8173	51738	5	tiny or no ovaries	not validated	sterile
FBgn0030869	Socs16D	62410	5	normal karyosome	not validated	fertile	wt ovaries
FBgn0030871	CG8142	36609	3	tiny or no ovaries	not validated	not examined	not examined
FBgn0030874	Spt7	42552	2	normal karyosome	not validated	fertile	wt ovaries
FBgn0030878	CG6769	55236	4	normal karyosome	not validated	fertile	wt ovaries
FBgn0030891	Ada3	32451	3	normal karyosome	not validated	not examined	not examined
FBgn0030892	Swt1	42004	4	tiny or no ovaries	not validated	sterile	no ovaries
FBgn0030894	Mvb12	43152	4	normal karyosome	not validated	fertile	small ovaries
FBgn0030915	CG6179	56909	4	normal karyosome	not validated	fertile	wt ovaries
FBgn0030932	Ggt-1	64529	5	normal karyosome	not validated	fertile	wt ovaries
FBgn0030946	CG6659	55238	3	normal karyosome	not validated	fertile	small ovaries
FBgn0030956	CG18259	34081	2	normal karyosome	not validated	fertile	wt ovaries
FBgn0030959	CG6961	51022	3	tiny or no ovaries	not validated	sterile	tiny ovaries
FBgn0030960	Atg101	34360	2	normal karyosome	not validated	fertile	small ovaries
FBgn0030964	Pvf1	39038	3	slightly abnormal karyosome	not validated	not examined	not examined
FBgn0030968	CG7322	57152	2	normal karyosome	not validated	fertile	wt ovaries
FBgn0030969	Usp39	55632	3	normal karyosome	not validated	fertile	small ovaries
FBgn0030990	CG7556	32511	4	normal karyosome	not validated	fertile	small ovaries
FBgn0030996	CG14194	55225	6	normal karyosome	not validated	fertile	small ovaries
FBgn0031003	CG7889	43238	2	tiny or no ovaries	not validated	sterile	tiny ovaries
FBgn0031006	rictor	36584	3	slightly abnormal karyosome	not validated	fertile	wt ovaries
FBgn0031008	CG8010	60365	4	normal karyosome	not validated	fertile	wt ovaries
FBgn0031011	CG8034	32340	3	normal karyosome	not validated	fertile	wt ovaries
FBgn0031016	kek5	40830	3	normal karyosome	not validated	fertile	wt ovaries
FBgn0031020	Naa15-16	34990	6	tiny or no ovaries	not validated	sterile	tiny ovaries
FBgn0031021	ND-18	53325	4	normal karyosome	not validated	fertile	small ovaries
FBgn0031022	CG12204	63712	5	tiny or no ovaries	not validated	sterile	tiny ovaries
FBgn0031023	CG14200	57248	5	normal karyosome	not validated	fertile	wt ovaries
FBgn0031030	Tao	35147	6	normal karyosome	not validated	sterile	wt ovaries
FBgn0031036	CG14220	60390	3	abnormal karyosome	strong phenotype	fertile	wt ovaries
FBgn0031037	CG14207	64571	5	slightly abnormal karyosome	not validated	fertile	small ovaries
FBgn0031040	CG14210	63686	4	tiny or no ovaries	not validated	sterile	tiny ovaries
FBgn0031041	Pstk	57225	3	tiny or no ovaries	not validated	fertile	small ovaries
FBgn0031043	Naa20A	36899	5	slightly abnormal karyosome	not validated	sterile	small ovaries
FBgn0031044	MKP-4	38342	2	normal karyosome	not validated	not examined	not examined
FBgn0031048	CG12237	38343	4	normal karyosome	not validated	fertile	wt ovaries
FBgn0031050	Arp10	64570	2	normal karyosome	not validated	fertile	wt ovaries
FBgn0031054	Ssu72	38344	4	normal karyosome	not validated	fertile	wt ovaries
FBgn0031057	Ubqn	33917	6	normal karyosome	not validated	fertile	wt ovaries
FBgn0031059	CG14229	60447	4	normal karyosome	not validated	fertile	small ovaries
FBgn0031060	Tcs4	43269	2	normal karyosome	not validated	fertile	wt ovaries
FBgn0031062	CG14230	51412	4	slightly abnormal karyosome	not validated	sterile	very small ovaries
FBgn0031068	Alr	50588	5	normal karyosome	not validated	fertile	wt ovaries
FBgn0031069	Pmp70	34349	4	normal karyosome	not validated	fertile	wt ovaries
FBgn0031091	Phf7	35807	5	normal karyosome	not validated	fertile	wt ovaries
FBgn0031093	CG9581	34547	3	normal karyosome	not validated	fertile	wt ovaries
FBgn0031094	CG9578	42761	4	normal karyosome	not validated	fertile	small ovaries
FBgn0031098	CG17068	57870	2	normal karyosome	not validated	fertile	wt ovaries
FBgn0031099	CG17065	60470	2	normal karyosome	not validated	fertile	wt ovaries
FBgn0031106	Syx16	51856	3	normal karyosome	not validated	fertile	wt ovaries
FBgn0031107	HERC2	51745	3	normal karyosome	not validated	fertile	wt ovaries
FBgn0031115	CG11710	60093	3	normal karyosome	not validated	fertile	wt ovaries
FBgn0031118	RhoGAP19D	32361	3	normal karyosome	not validated	fertile	wt ovaries
FBgn0031119	CG1812	42793	3	tiny or no ovaries	not validated	sterile	tiny ovaries
FBgn0031126	Cyp6v1	64607	6	tiny or no ovaries	not validated	sterile	tiny ovaries
FBgn0031143	CG1532	42900	3	normal karyosome	not validated	fertile	wt ovaries
FBgn0031144	CG1529	60094	3	normal karyosome	not validated	fertile	small ovaries
FBgn0031145	Ntf-2	35636	5	tiny or no ovaries	not validated	sterile	tiny ovaries
FBgn0031148	Cbs	41877	4	normal karyosome	not validated	fertile	small ovaries
FBgn0031149	Stt3A	64948	5	normal karyosome	not validated	fertile	wt ovaries
FBgn0031150	bves	56878	4	normal karyosome	not validated	fertile	small ovaries
FBgn0031170	Abca3	38329	2	normal karyosome	not validated	fertile	small ovaries
FBgn0031190	CG12576	35487	5	normal karyosome	not validated	fertile	wt ovaries
FBgn0031194	CG17598	38345	3	normal karyosome	not validated	fertile	wt ovaries
FBgn0031213	galectin	34880	3	normal karyosome	not validated	fertile	small ovaries
FBgn0031216	Zir	53946	3	normal karyosome	not validated	fertile
FBgn0031217	CG11377	51741	4	normal karyosome	not validated	fertile	wt ovaries
FBgn0031228	ND-15	55180	3	normal karyosome	not validated	fertile	small ovaries
FBgn0031229	CG3436	55207	4	normal karyosome	not validated	not examined	wt ovaries
FBgn0031233	Tbc1d15-17	34859	3	normal karyosome	not validated	fertile	small ovaries
FBgn0031250	Ent1	51055	2	normal karyosome	not validated	fertile	wt ovaries
FBgn0031252	CG13690	53326	4	normal karyosome	not validated	fertile	wt ovaries
FBgn0031256	shv	37507	4	normal karyosome	not validated	fertile	small ovaries
FBgn0031260	Spp	44428	4	normal karyosome	not validated	not examined	wt ovaries
FBgn0031263	Tspo	64539	4	slightly abnormal karyosome	not validated	fertile	small ovaries
FBgn0031266	Sf3b1	33650	3	tiny or no ovaries	not validated	not examined	not examined
FBgn0031267	Ipk2	35255	4	normal karyosome	not validated	not examined	not examined
FBgn0031282	Pex12	53308	2	normal karyosome	not validated	fertile	wt ovaries
FBgn0031285	CG3662	43249	4	normal karyosome	not validated	fertile	wt ovaries
FBgn0031288	CG13949	61207	2	normal karyosome	not validated	fertile	small ovaries
FBgn0031296	gNacalpha	35613	4	normal karyosome	not validated	fertile	small ovaries
FBgn0031298	Atg4a	44421	2	normal karyosome	not validated	fertile	small ovaries
FBgn0031305	Iris	50587	2	normal karyosome	not validated	fertile	wt ovaries
FBgn0031309	Tfb4	44631	3	tiny or no ovaries	not validated	sterile	tiny ovaries
FBgn0031310	Vps29	38963	4	normal karyosome	not validated	fertile	small ovaries
FBgn0031314	IntS14	33358	2	normal karyosome	not validated	fertile	small ovaries
FBgn0031319	CG4896	62885	3	normal karyosome	not validated	fertile	small ovaries
FBgn0031337	CG14346	41849	2	normal karyosome	not validated	fertile	small ovaries
FBgn0031344	CG7420	32510	2	tiny or no ovaries	not validated	sterile	tiny ovaries
FBgn0031351	CG14352	36914	3	normal karyosome	not validated	fertile	wt ovaries
FBgn0031361	CG17652	55287	3	tiny or no ovaries	not validated	sterile	tiny ovaries
FBgn0031374	Wdr62	53242	3	normal karyosome	not validated	fertile	wt ovaries
FBgn0031377	CG15356	56911	4	abnormal karyosome	weak phenotype	fertile	small ovaries
FBgn0031378	CG15362	53919	2	normal karyosome	not validated	fertile
FBgn0031379	CG7289	60460	3	normal karyosome	not validated	fertile	wt ovaries
FBgn0031381	Npc2a	53243	5	normal karyosome	not validated	fertile	small ovaries
FBgn0031384	CG4238	36086	3	normal karyosome	not validated	fertile	wt ovaries
FBgn0031391	CG11723	42514	3	normal karyosome	not validated	fertile	small ovaries
FBgn0031399	mio	57745	2	tiny or no ovaries	not validated	not examined	not examined
FBgn0031401	papi	35450	3	normal karyosome	not validated	fertile	wt ovaries
FBgn0031403	CG15387	50952	3	normal karyosome	not validated	fertile	small ovaries
FBgn0031418	CG3609	62274	3	normal karyosome	not validated	fertile	wt ovaries
FBgn0031435	Elba2	61903	6	normal karyosome	not validated	fertile	wt ovaries
FBgn0031436	ND-B17.2	36695	4	normal karyosome	not validated	fertile	small ovaries
FBgn0031437	Arpc5	63621	4	slightly abnormal karyosome	not validated	fertile	small ovaries
FBgn0031449	CG31689	57778	4	normal karyosome	not validated	fertile	wt ovaries
FBgn0031450	Hrs	34086	4	normal karyosome	not validated	fertile	small ovaries
FBgn0031452	Cwc25	40887	6	tiny or no ovaries	not validated	sterile	tiny ovaries
FBgn0031456	Tnpo-SR	40837	2	normal karyosome	not validated	reduced fertility	wt ovaries
FBgn0031457	Snx21	63610	4	slightly abnormal karyosome	not validated	fertile	wt ovaries
FBgn0031458	aph-1	38249	4	normal karyosome	not validated	fertile	small ovaries
FBgn0031459	HINT1	60005	3	normal karyosome	not validated	fertile	wt ovaries
FBgn0031464	Duox	38907	4	normal karyosome	not validated	fertile	wt ovaries
FBgn0031479	Prx6005	61362	3	normal karyosome	not validated	fertile	small ovaries
FBgn0031483	CG9641	36839	5	normal karyosome	not validated	fertile	small ovaries
FBgn0031485	CG9643	44110	3	normal karyosome	not validated	fertile	wt ovaries
FBgn0031491	alpha4GT1	64504	4	normal karyosome	not validated	sterile	wt ovaries
FBgn0031492	Prp40	33711	4	normal karyosome	not validated	not examined	not examined
FBgn0031493	Sf3b2	33651	6	tiny or no ovaries	not validated	not examined	not examined
FBgn0031497	SerRS	34992	5	tiny or no ovaries	not validated	sterile	tiny ovaries
FBgn0031500	CG17221	62502	2	normal karyosome	not validated	fertile	small ovaries
FBgn0031516	CG9663	62192	2	normal karyosome	not validated	not examined	wt ovaries
FBgn0031534	Snx1	38301	4	normal karyosome	not validated	fertile	small ovaries
FBgn0031535	CG12795	34920	4	normal karyosome	not validated	fertile	small ovaries
FBgn0031537	Sec5	50556	2	normal karyosome	not validated	fertile	wt ovaries
FBgn0031544	CG17593	60458	4	normal karyosome	not validated	fertile	wt ovaries
FBgn0031549	Spindly	34933	4	tiny or no ovaries	not validated	not examined	not examined
FBgn0031573	CG3407	57762	3	normal karyosome	not validated	fertile	small ovaries
FBgn0031589	Naprt	62264	2	slightly abnormal karyosome	not validated	reduced fertility	small ovaries
FBgn0031597	CG17612	57540	3	normal karyosome	not validated	fertile	wt ovaries
FBgn0031598	Vps53	38267	3	normal karyosome	not validated	fertile	wt ovaries
FBgn0031601	Dim1	55171	4	tiny or no ovaries	not validated	sterile	tiny ovaries
FBgn0031603	CG15432	58088	4	abnormal karyosome	strong phenotype	fertile	wt ovaries
FBgn0031604	Elp3	35488	3	normal karyosome	not validated	sterile	wt ovaries
FBgn0031606	CG15439	62914	4	normal karyosome	not validated	fertile	small ovaries
FBgn0031607	Secp43	55230	3	normal karyosome	not validated	fertile	wt ovaries
FBgn0031609	CG15443	42864	3	normal karyosome	not validated	fertile	wt ovaries
FBgn0031610	Paris	57867	3	slightly abnormal karyosome	not validated	not examined	wt ovaries
FBgn0031633	Fnta	36873	4	normal karyosome	not validated	not examined	small ovaries
FBgn0031643	CG3008	35313	5	normal karyosome	not validated	fertile	small ovaries
FBgn0031645	CG3036	43179	2	normal karyosome	not validated	fertile	wt ovaries
FBgn0031655	Marcal1	33709	3	normal karyosome	not validated	not examined	not examined
FBgn0031659	CG14043	51858	3	normal karyosome	not validated	sterile	small ovaries
FBgn0031661	Gmd	53912	3	tiny or no ovaries	not validated	not examined	not examined
FBgn0031662	CG3792	61192	4	normal karyosome	not validated	fertile	wt ovaries
FBgn0031663	CG8891	50598	3	normal karyosome	not validated	fertile	wt ovaries
FBgn0031664	CG8892	56862	3	normal karyosome	not validated	fertile	small ovaries
FBgn0031670	SelT	53265	6	normal karyosome	not validated	fertile	small ovaries
FBgn0031677	CG14036	44639	6	normal karyosome	not validated	fertile	small ovaries
FBgn0031681	Pgant5	50565	4	normal karyosome	not validated	fertile	wt ovaries
FBgn0031682	CG5828	57227	3	normal karyosome	not validated	fertile	wt ovaries
FBgn0031684	ND-13A	51860	3	slightly abnormal karyosome	not validated	fertile	small ovaries
FBgn0031696	Bub1	35260	5	normal karyosome	not validated	fertile	wt ovaries
FBgn0031698	Ncoa6	34964	5	normal karyosome	not validated	fertile	small ovaries
FBgn0031703	Acsf2	55269	2	normal karyosome	not validated	fertile	small ovaries
FBgn0031710	Vps52	38268	2	normal karyosome	not validated	fertile	small ovaries
FBgn0031736	CG11030	57711	4	tiny or no ovaries	not validated	sterile	tiny ovaries
FBgn0031739	CG14005	61305	3	normal karyosome	not validated	sterile	wt ovaries
FBgn0031740	CG7239	63707	3	normal karyosome	not validated	fertile	small ovaries
FBgn0031759	Kdm5	36652	5	abnormal karyosome	strong phenotype	not examined	not examined
FBgn0031764	CG9107	43547	3	normal karyosome	not validated	fertile	small ovaries
FBgn0031768	IPIP	33428	3	normal karyosome	not validated	fertile	wt ovaries
FBgn0031771	ND-51	36701	4	abnormal karyosome	strong phenotype	reduced fertility	small ovaries
FBgn0031773	Fbw5	43250	3	normal karyosome	not validated	not examined	not examined
FBgn0031782	WDR79	44423	2	normal karyosome	not validated	fertile	wt ovaries
FBgn0031799	Pez	33918	4	normal karyosome	not validated	fertile	small ovaries
FBgn0031811	CG13982	60357	2	normal karyosome	not validated	fertile	wt ovaries
FBgn0031814	retm	62308	2	normal karyosome	not validated	fertile	small ovaries
FBgn0031815	frj	43169	3	slightly abnormal karyosome	not validated	fertile	wt ovaries
FBgn0031817	HemK1	44436	2	normal karyosome	not validated	fertile	wt ovaries
FBgn0031820	Daxx	57579	3	normal karyosome	not validated	fertile	small ovaries
FBgn0031822	Phf5a	53327	3	tiny or no ovaries	not validated	fertile	small ovaries
FBgn0031824	CG9547	53327	2	normal karyosome	not validated	not examined	not examined
FBgn0031836	CG11050	43214	4	normal karyosome	not validated	fertile	wt ovaries
FBgn0031851	Aatf	57211	5	normal karyosome	not validated	fertile	small ovaries
FBgn0031865	Nha1	41897	2	normal karyosome	not validated	fertile	small ovaries
FBgn0031868	Rat1	57176	5	tiny or no ovaries	not validated	sterile	no ovaries
FBgn0031871	Fgop2	60065	4	normal karyosome	not validated	fertile	small ovaries
FBgn0031872	ihog	64541	3	normal karyosome	not validated	fertile	wt ovaries
FBgn0031874	CG13775	57249	2	normal karyosome	not validated	fertile	small ovaries
FBgn0031875	CG3430	42810	4	tiny or no ovaries	not validated	sterile	tiny ovaries
FBgn0031876	Atac1	57250	3	slightly abnormal karyosome	not validated	fertile	small ovaries
FBgn0031878	sip2	33691	4	normal karyosome	not validated	fertile	wt ovaries
FBgn0031881	MME1	58148	2	normal karyosome	not validated	fertile	wt ovaries
FBgn0031883	Caper	44431	4	abnormal karyosome	weak phenotype	sterile	wt ovaries
FBgn0031885	Mnn1	35150	3	slightly abnormal karyosome	not validated	not examined	not examined
FBgn0031886	Nuf2	35599	4	normal karyosome	not validated	not examined	not examined
FBgn0031893	MICU1	41909	3	normal karyosome	not validated	fertile	wt ovaries
FBgn0031894	CG4496	51428	2	normal karyosome	not validated	fertile	wt ovaries
FBgn0031896	CG4502	35489	6	slightly abnormal karyosome	not validated	fertile	wt ovaries
FBgn0031897	CG13784	51027	4	normal karyosome	not validated	fertile	wt ovaries
FBgn0031904	CG5149	36807	4	normal karyosome	not validated	fertile	wt ovaries
FBgn0031909	CG5181	32888	2	normal karyosome	not validated	fertile	wt ovaries
FBgn0031912	muc	44439	4	normal karyosome	not validated	reduced fertility	wt ovaries
FBgn0031951	r2d2	67006	3	normal karyosome	not validated	fertile	wt ovaries
FBgn0031969	pes	50612	5	slightly abnormal karyosome	not validated	fertile	wt ovaries
FBgn0031971	Sirup	43213	5	normal karyosome	not validated	fertile	small ovaries
FBgn0031972	Wwox	44546	2	normal karyosome	not validated	not examined	small ovaries
FBgn0031974	CG12560	61332	3	normal karyosome	not validated	fertile
FBgn0031980	RpL36A	43252	6	tiny or no ovaries	not validated	sterile	tiny ovaries
FBgn0031988	CG8668	41817	4	normal karyosome	not validated	fertile	wt ovaries
FBgn0031990	PAPLA1	44638	4	normal karyosome	not validated	fertile	small ovaries
FBgn0031995	CG8475	34904	3	slightly abnormal karyosome	not validated	fertile	small ovaries
FBgn0031996	CG8460	62943	3	normal karyosome	not validated	fertile	small ovaries
FBgn0032001	CG8360	51916	2	normal karyosome	not validated	fertile	wt ovaries
FBgn0032005	Snx6	38278	5	slightly abnormal karyosome	not validated	sterile	wt ovaries
FBgn0032014	CG7840	44440	5	normal karyosome	not validated	fertile	wt ovaries
FBgn0032015	Ostgamma	33979	3	normal karyosome	not validated	fertile	wt ovaries
FBgn0032016	Mettl14	64547	3	normal karyosome	not validated	fertile
FBgn0032018	CG7806	38997	3	normal karyosome	not validated	fertile	small ovaries
FBgn0032020	strat	32843	3	normal karyosome	not validated	fertile	wt ovaries
FBgn0032026	CG7627	51679	5	normal karyosome	not validated	fertile	small ovaries
FBgn0032029	CG17292	56959	4	normal karyosome	not validated	fertile	wt ovaries
FBgn0032030	Wdr82	32926	3	normal karyosome	not validated	sterile	wt ovaries
FBgn0032036	CG13384	41703	2	normal karyosome	not validated	fertile	wt ovaries
FBgn0032050	CG13096	33340	6	tiny or no ovaries	not validated	sterile	tiny ovaries
FBgn0032054	Uba4	63997	3	tiny or no ovaries	not validated	sterile	tiny ovaries
FBgn0032059	PrBP	62242	2	tiny or no ovaries	not validated	sterile	tiny ovaries
FBgn0032079	CG31886	36769	2	normal karyosome	not validated	fertile	small ovaries
FBgn0032105	borr	56942	5	tiny or no ovaries	not validated	sterile	tiny ovaries
FBgn0032117	FucTB	64479	2	normal karyosome	not validated	fertile	very small ovaries
FBgn0032120	CG33298	51841	3	normal karyosome	not validated	fertile	wt ovaries
FBgn0032130	brwl	36785	3	normal karyosome	not validated	fertile	small ovaries
FBgn0032147	IP3K1	35296	3	slightly abnormal karyosome	not validated	fertile	small ovaries
FBgn0032157	Etl1	33891	4	normal karyosome	not validated	fertile	wt ovaries
FBgn0032160	CG4598	61983	4	normal karyosome	not validated	fertile	wt ovaries
FBgn0032168	CG13126	50566	3	abnormal karyosome	strong phenotype	reduced fertility	very small ovaries
FBgn0032171	CG5846	64505	2	normal karyosome	not validated	not examined	not examined
FBgn0032189	Ripalpha	43259	6	normal karyosome	not validated	fertile	wt ovaries
FBgn0032193	CG5727	54021	3	normal karyosome	not validated	not examined	not examined
FBgn0032194	ath	56977	3	tiny or no ovaries	not validated	sterile	tiny ovaries
FBgn0032195	Bcs1	51863	2	abnormal karyosome	strong phenotype	sterile	small ovaries
FBgn0032196	CG5708	60097	4	normal karyosome	not validated	fertile	small ovaries
FBgn0032197	ova	36655	5	normal karyosome	not validated	fertile	wt ovaries
FBgn0032202	REPTOR-BP	50658	5	normal karyosome	not validated	fertile	wt ovaries
FBgn0032205	CG4957	50576	3	normal karyosome	not validated	fertile	wt ovaries
FBgn0032210	CYLD	35614	2	normal karyosome	not validated	fertile	wt ovaries
FBgn0032213	CG5390	52875	2	normal karyosome	not validated	fertile	wt ovaries
FBgn0032214	CG4968	35615	4	normal karyosome	not validated	fertile	small ovaries
FBgn0032216	Usp14	53262	5	normal karyosome	not validated	fertile	wt ovaries
FBgn0032217	CG4972	64644	4	normal karyosome	not validated	fertile	wt ovaries
FBgn0032218	CG5381	54847	3	normal karyosome	not validated	fertile	wt ovaries
FBgn0032222	Cox10	51864	3	normal karyosome	not validated	fertile	wt ovaries
FBgn0032223	GATAd	33747	4	normal karyosome	not validated	fertile	wt ovaries
FBgn0032224	Sps2	35580	3	normal karyosome	not validated	fertile	wt ovaries
FBgn0032229	ClpP	64643	3	slightly abnormal karyosome	not validated	sterile	wt ovaries
FBgn0032243	Klp31E	35473	2	normal karyosome	not validated	fertile	wt ovaries
FBgn0032244	RfC3	61826	3	tiny or no ovaries	not validated	sterile	tiny ovaries
FBgn0032246	Wdfy2	61823	4	normal karyosome	not validated	fertile	wt ovaries
FBgn0032248	Bug22	36640	3	normal karyosome	not validated	fertile	wt ovaries
FBgn0032250	holn1	38968	5	tiny or no ovaries	not validated	sterile	tiny ovaries
FBgn0032258	Cog4	50569	3	normal karyosome	not validated	reduced fertility	wt ovaries
FBgn0032261	CG6094	57175	3	abnormal karyosome	strong phenotype	fertile	small ovaries
FBgn0032262	CG7384	42757	4	normal karyosome	not validated	fertile	small ovaries
FBgn0032292	EMC3	41678	4	normal karyosome	not validated	fertile	wt ovaries
FBgn0032293	Dpy-30L1	41946	5	slightly abnormal karyosome	not validated	fertile	wt ovaries
FBgn0032295	CG12299	33957	5	normal karyosome	not validated	fertile	wt ovaries
FBgn0032298	CG6724	34934	2	normal karyosome	not validated	fertile	small ovaries
FBgn0032340	Ge-1	38217	4	normal karyosome	not validated	fertile
FBgn0032350	CG6287	52928	5	normal karyosome	not validated	fertile	wt ovaries
FBgn0032354	Boh2	58215	4	normal karyosome	not validated	fertile	wt ovaries
FBgn0032361	Cog8	55192	2	normal karyosome	not validated	fertile	small ovaries
FBgn0032363	Dlg5	41832	3	normal karyosome	not validated	fertile	wt ovaries
FBgn0032374	CG14931	42771	4	normal karyosome	not validated	fertile
FBgn0032378	CycY	34009	4	normal karyosome	not validated	fertile	wt ovaries
FBgn0032382	Mal-B2	62253	2	normal karyosome	not validated	fertile	wt ovaries
FBgn0032388	CG6686	53267	4	normal karyosome	not validated	fertile	wt ovaries
FBgn0032393	Nfs1	32877	3	tiny or no ovaries	not validated	sterile	no ovaries
FBgn0032394	Hacd1	64639	2	normal karyosome	not validated	fertile
FBgn0032395	Wdr81	60363	2	normal karyosome	not validated	fertile	small ovaries
FBgn0032397	Tom70	43966	4	normal karyosome	not validated	fertile	wt ovaries
FBgn0032398	CG6766	55745	4	normal karyosome	not validated	fertile	wt ovaries
FBgn0032404	RpL7-like	62864	6	tiny or no ovaries	not validated	sterile	no ovaries
FBgn0032407	Pex19	50702	3	slightly abnormal karyosome	not validated	fertile	wt ovaries
FBgn0032408	CG6712	51400	6	normal karyosome	not validated	fertile	wt ovaries
FBgn0032409	Ced-12	36097	5	normal karyosome	not validated	fertile	wt ovaries
FBgn0032429	CG5446	40824	5	normal karyosome	not validated	fertile	wt ovaries
FBgn0032445	CG6153	44017	3	normal karyosome	not validated	fertile	wt ovaries
FBgn0032446	IFT43	64637	3	normal karyosome	not validated	fertile	small ovaries
FBgn0032449	CG17036	51868	2	normal karyosome	not validated	fertile	wt ovaries
FBgn0032450	CG5776	43299	3	normal karyosome	not validated	fertile	wt ovaries
FBgn0032451	spict	44438	2	normal karyosome	not validated	fertile	wt ovaries
FBgn0032453	CG6180	61243	5	normal karyosome	not validated	fertile	wt ovaries
FBgn0032456	MRP	38316	3	normal karyosome	not validated	fertile	small ovaries
FBgn0032465	Yip1d1	41989	3	abnormal karyosome	oogenesis defects	fertile	small ovaries
FBgn0032474	DnaJ-H	61931	4	normal karyosome	not validated	fertile	wt ovaries
FBgn0032475	Sfmbt	32473	4	tiny or no ovaries	not validated	not examined	not examined
FBgn0032476	CG5439	34093	4	normal karyosome	not validated	fertile	wt ovaries
FBgn0032477	Alg7	53264	2	normal karyosome	not validated	sterile	small ovaries
FBgn0032479	CG16974	42590	4	normal karyosome	not validated	not examined	not examined
FBgn0032482	Pect	63710	4	normal karyosome	not validated	fertile	wt ovaries
FBgn0032485	CG9426	38946	3	normal karyosome	not validated	fertile	wt ovaries
FBgn0032488	CG16812	60434	3	normal karyosome	not validated	fertile	wt ovaries
FBgn0032499	Uvrag	34368	3	normal karyosome	not validated	fertile	small ovaries
FBgn0032509	CG6523	63565	5	normal karyosome	not validated	fertile	small ovaries
FBgn0032511	ND-B22	65011	3	abnormal karyosome	strong phenotype	sterile	wt ovaries
FBgn0032512	Bdp1	53915	3	tiny or no ovaries	not validated	sterile	no ovaries
FBgn0032514	CG9302	50595	5	tiny or no ovaries	not validated	sterile
FBgn0032515	loqs	34779	3	slightly abnormal karyosome	not validated	fertile	wt ovaries
FBgn0032518	RpL24	34569	6	normal karyosome	not validated	fertile	wt ovaries
FBgn0032524	Hacd2	34800	2	normal karyosome	not validated	fertile	wt ovaries
FBgn0032586	Tpr2	53259	6	normal karyosome	not validated	fertile	wt ovaries
FBgn0032587	CG5953	43257	3	normal karyosome	not validated	fertile	small ovaries
FBgn0032596	Prosbeta4	32390	6	tiny or no ovaries	not validated	sterile	tiny ovaries
FBgn0032620	CG12288	56037	3	normal karyosome	not validated	fertile	wt ovaries
FBgn0032633	Lrch	41827	3	normal karyosome	not validated	fertile	wt ovaries
FBgn0032635	CG15141	57253	4	normal karyosome	not validated	fertile	wt ovaries
FBgn0032640	Sgt	61267	5	normal karyosome	not validated	fertile	wt ovaries
FBgn0032642	Lamtor3	62203	2	slightly abnormal karyosome	not validated	fertile	small ovaries
FBgn0032643	GCS2beta	35008	5	normal karyosome	not validated	fertile	wt ovaries
FBgn0032646	mEFTs	50555	4	normal karyosome	not validated	fertile	wt ovaries
FBgn0032671	JMJD4	32485	2	normal karyosome	not validated	fertile	wt ovaries
FBgn0032689	CG10413	38364	3	normal karyosome	not validated	fertile	small ovaries
FBgn0032690	CG10333	34857	4	tiny or no ovaries	not validated	not examined	not examined
FBgn0032691	Atac2	32890	2	abnormal karyosome	strong phenotype	fertile	wt ovaries
FBgn0032694	MESR3	50509	3	normal karyosome	not validated	not examined	wt ovaries
FBgn0032698	CG10336	44459	4	normal karyosome	not validated	not examined	not examined
FBgn0032699	CG10383	64634	3	slightly abnormal karyosome	not validated	fertile	wt ovaries
FBgn0032700	CG10338	53913	2	normal karyosome	not validated	fertile	wt ovaries
FBgn0032701	CG10341	41653	4	tiny or no ovaries	not validated	sterile	tiny ovaries
FBgn0032702	CG10376	41907	4	normal karyosome	not validated	fertile	wt ovaries
FBgn0032715	CG17597	52886	3	normal karyosome	not validated	fertile	wt ovaries
FBgn0032721	CG10602	35482	5	normal karyosome	not validated	fertile	wt ovaries
FBgn0032725	Nedd8	33881	5	tiny or no ovaries	not validated	sterile	tiny ovaries
FBgn0032727	CG10623	43986	3	normal karyosome	not validated	fertile	wt ovaries
FBgn0032728	Tango6	33883	2	tiny or no ovaries	not validated	sterile	tiny ovaries
FBgn0032729	L2HGDH	51870	2	normal karyosome	not validated	fertile	wt ovaries
FBgn0032730	CG10431	44470	2	normal karyosome	not validated	fertile	wt ovaries
FBgn0032746	CG10470	55909	6	normal karyosome	not validated	fertile	wt ovaries
FBgn0032750	CG10495	43255	3	normal karyosome	not validated	fertile	small ovaries
FBgn0032751	CG17343	62484	4	normal karyosome	not validated	reduced fertility	wt ovaries
FBgn0032752	CG10702	35289	3	normal karyosome	not validated	fertile	wt ovaries
FBgn0032775	CG17544	64632	2	normal karyosome	not validated	fertile	small ovaries
FBgn0032782	Rab9	42942	2	normal karyosome	not validated	fertile	small ovaries
FBgn0032788	CG13084	61910	4	normal karyosome	not validated	fertile	wt ovaries
FBgn0032790	CG10194	64631	2	normal karyosome	not validated	fertile	wt ovaries
FBgn0032791	CG18094	62908	2	abnormal karyosome	weak phenotype	fertile	wt ovaries
FBgn0032799	Dpm1	51396	3	slightly abnormal karyosome	not validated	sterile	wt ovaries
FBgn0032811	Pmvk	35795	3	normal karyosome	not validated	fertile	wt ovaries
FBgn0032815	CG10462	36889	4	normal karyosome	not validated	fertile	wt ovaries
FBgn0032816	Nf-YB	57254	2	normal karyosome	not validated	fertile	small ovaries
FBgn0032818	CG10628	58227	3	abnormal karyosome	strong phenotype	fertile	wt ovaries
FBgn0032819	CG10463	62522	3	normal karyosome	not validated	fertile	wt ovaries
FBgn0032820	fbp	51871	2	normal karyosome	not validated	fertile	wt ovaries
FBgn0032821	CdGAPr	38279	3	normal karyosome	not validated	fertile	wt ovaries
FBgn0032822	CG10466	55263	3	tiny or no ovaries	not validated	sterile	no ovaries
FBgn0032847	Taf13	57408	3	slightly abnormal karyosome	not validated	fertile	wt ovaries
FBgn0032848	nesd	35009	2	normal karyosome	not validated	fertile	wt ovaries
FBgn0032849	mRpS18B	61851	3	abnormal karyosome	strong phenotype	reduced fertility	tiny ovaries
FBgn0032859	Arpc2	43132	6	normal karyosome	not validated	sterile	wt ovaries
FBgn0032863	Cdc23	31735	4	slightly abnormal karyosome	not validated	fertile	wt ovaries
FBgn0032864	CG2493	43968	4	normal karyosome	not validated	fertile	wt ovaries
FBgn0032876	Cen	43139	6	normal karyosome	not validated	fertile	wt ovaries
FBgn0032877	CG2617	58060	2	normal karyosome	not validated	fertile	wt ovaries
FBgn0032880	TM9SF2	57731	4	normal karyosome	not validated	fertile	wt ovaries
FBgn0032881	Amacr	56565	2	normal karyosome	not validated	fertile	wt ovaries
FBgn0032883	Rhau	62936	3	normal karyosome	not validated	fertile	wt ovaries
FBgn0032884	Pomp	51399	5	normal karyosome	not validated	fertile	wt ovaries
FBgn0032889	CG9331	64652	2	normal karyosome	not validated	fertile	wt ovaries
FBgn0032904	Mtp	51872	3	normal karyosome	not validated	fertile	wt ovaries
FBgn0032906	RPA2	34587	5	tiny or no ovaries	not validated	not examined	not examined
FBgn0032907	Nthl1	41649	4	normal karyosome	not validated	fertile	small ovaries
FBgn0032910	CG9265	64638	3	normal karyosome	not validated	fertile	wt ovaries
FBgn0032916	CG9257	42582	4	normal karyosome	not validated	fertile	small ovaries
FBgn0032919	pths	36589	5	tiny or no ovaries	not validated	sterile	tiny ovaries
FBgn0032922	Coq3	54042	2	slightly abnormal karyosome	not validated	fertile	small ovaries
FBgn0032924	Nbr	64001	4	normal karyosome	not validated	fertile	small ovaries
FBgn0032925	CG9246	62457	6	slightly abnormal karyosome	not validated	fertile	small ovaries
FBgn0032934	CG8679	38348	3	normal karyosome	not validated	not examined	not examined
FBgn0032935	Atg18b	34715	2	abnormal karyosome	weak phenotype	fertile	wt ovaries
FBgn0032938	CG8671	41965	3	normal karyosome	not validated	fertile	wt ovaries
FBgn0032949	Lamp1	55219	6	normal karyosome	not validated	fertile	wt ovaries
FBgn0032955	CG2201	35403	4	slightly abnormal karyosome	not validated	fertile	wt ovaries
FBgn0032956	Cul2	34988	4	normal karyosome	not validated	not examined	not examined
FBgn0032974	CG3651	53028	4	normal karyosome	not validated	fertile	wt ovaries
FBgn0032979	Clamp	57008	4	abnormal karyosome	strong phenotype	reduced fertility	wt ovaries
FBgn0032986	CG3262	51873	2	normal karyosome	not validated	fertile	wt ovaries
FBgn0032988	Tif-IA	35462	3	tiny or no ovaries	not validated	sterile	no ovaries
FBgn0033015	d4	43186	6	normal karyosome	not validated	fertile	wt ovaries
FBgn0033017	CG10465	57172	5	normal karyosome	not validated	fertile	wt ovaries
FBgn0033019	CG10395	43261	4	normal karyosome	not validated	fertile	wt ovaries
FBgn0033021	CG10417	39051	6	normal karyosome	not validated	fertile	wt ovaries
FBgn0033028	hrm	52902	3	normal karyosome	not validated	fertile
FBgn0033029	Not3	50517	5	tiny or no ovaries	not validated	not examined	not examined
FBgn0033032	kune	38214	3	slightly abnormal karyosome	not validated	fertile	small ovaries
FBgn0033050	Pngl	42592	3	normal karyosome	not validated	fertile	small ovaries
FBgn0033051	Strica	54059	2	abnormal karyosome	strong phenotype	fertile	wt ovaries
FBgn0033055	Tbce	44569	3	normal karyosome	not validated	fertile	wt ovaries
FBgn0033062	Ars2	35204	6	abnormal karyosome	strong phenotype	not examined	not examined
FBgn0033075	Pld	32839	3	normal karyosome	not validated	fertile	small ovaries
FBgn0033081	geminin	41869	6	tiny or no ovaries	not validated	not examined	not examined
FBgn0033086	CG9410	36911	2	tiny or no ovaries	not validated	sterile	tiny ovaries
FBgn0033089	CG17266	58350	3	normal karyosome	not validated	fertile	wt ovaries
FBgn0033092	Rpp25	41679	2	tiny or no ovaries	not validated	sterile	tiny ovaries
FBgn0033101	CG9436	62220	5	abnormal karyosome	weak phenotype	not examined	wt ovaries
FBgn0033153	Gadd45	35023	2	normal karyosome	not validated	not examined	not examined
FBgn0033155	Br140	56034	4	normal karyosome	not validated	fertile	wt ovaries
FBgn0033160	Dhx15	41654	3	tiny or no ovaries	not validated	not examined	tiny ovaries
FBgn0033169	CG11123	36843	4	normal karyosome	not validated	not examined	not examined
FBgn0033174	CG11125	35616	2	normal karyosome	not validated	not examined	not examined
FBgn0033177	CG11141	64651	2	normal karyosome	not validated	not examined	wt ovaries
FBgn0033184	mEFTu2	62932	2	slightly abnormal karyosome	not validated	fertile	wt ovaries
FBgn0033185	CG1603	61220	3	tiny or no ovaries	not validated	not examined	not examined
FBgn0033187	PIG-G	57515	3	normal karyosome	not validated	fertile	wt ovaries
FBgn0033191	CG1598	64650	4	normal karyosome	not validated	fertile	wt ovaries
FBgn0033194	Vps13	38270	2	abnormal karyosome	weak phenotype	not examined	wt ovaries
FBgn0033195	CG1360	50558	3	normal karyosome	not validated	fertile	wt ovaries
FBgn0033196	CG1358	64848	2	normal karyosome	not validated	not examined	small ovaries
FBgn0033199	CG17985	36907	3	normal karyosome	not validated	fertile	small ovaries
FBgn0033206	DCTN4-p62	60499	3	tiny or no ovaries	not validated	sterile	tiny ovaries
FBgn0033210	U2A	33671	4	tiny or no ovaries	not validated	not examined	not examined
FBgn0033212	LRR	41686	3	normal karyosome	not validated	fertile	small ovaries
FBgn0033226	puml	42957	3	normal karyosome	not validated	fertile	wt ovaries
FBgn0033233	Kdm4A	34629	5	normal karyosome	not validated	not examined	not examined
FBgn0033235	CG8728	34074	4	normal karyosome	not validated	not examined	not examined
FBgn0033236	CG14764	62980	5	normal karyosome	not validated	fertile	wt ovaries
FBgn0033241	CG2915	63627	4	normal karyosome	not validated	reduced fertility	wt ovaries
FBgn0033244	CG8726	35281	4	normal karyosome	not validated	not examined	not examined
FBgn0033247	Nup44A	32942	3	tiny or no ovaries	not validated	not examined	not examined
FBgn0033260	Cul4	50614	4	tiny or no ovaries	not validated	not examined	not examined
FBgn0033264	Nup50	34580	5	abnormal karyosome	strong phenotype	not examined	not examined
FBgn0033265	coil	33368	3	normal karyosome	not validated	not examined	not examined
FBgn0033266	Socs44A	42830	3	normal karyosome	not validated	not examined	wt ovaries
FBgn0033272	RagC-D	32342	3	normal karyosome	not validated	not examined	not examined
FBgn0033309	Lnpk	64036	3	normal karyosome	not validated	fertile	wt ovaries
FBgn0033310	rgr	55307	3	normal karyosome	not validated	not examined	wt ovaries
FBgn0033313	Cirl	34821	5	normal karyosome	not validated	not examined	not examined
FBgn0033316	Gle1	52888	4	normal karyosome	not validated	not examined	not examined
FBgn0033317	CG8635	57025	5	normal karyosome	not validated	fertile	wt ovaries
FBgn0033339	Sec31	32878	4	normal karyosome	not validated	sterile	wt ovaries
FBgn0033340	CG13751	51152	4	normal karyosome	not validated	not examined	not examined
FBgn0033349	CG8243	33927	4	normal karyosome	not validated	not examined	not examined
FBgn0033351	AIMP1	51874	4	normal karyosome	not validated	not examined	not examined
FBgn0033352	PAN2	53249	3	normal karyosome	not validated	fertile	wt ovaries
FBgn0033354	FANCI	32972	3	normal karyosome	not validated	fertile	wt ovaries
FBgn0033373	Nadk2	57521	2	normal karyosome	not validated	fertile	wt ovaries
FBgn0033374	Boot	36610	6	abnormal karyosome	weak phenotype	sterile	wt ovaries
[truncated: 1,917 more rows]
