# Supplementary material for: A large-scale RNAi screen reveals that mitochondrial function is important for meiotic chromosome organization in oocytes
Source: Chromosoma. 2023 Jan 17;132(1):1–18. doi: 10.1007/s00412-023-00784-9 (PMC9981535; doi:10.1007/s00412-023-00784-9)
Supplement: Supplementary file 3 — Table S2. A summary of the 106 genes identified in the screen. This table includes results of the second round of the screen, gene function, karyosome morphology and dependency on the meiotic recombination checkpoint. (XLSX 51 KB) [file 412_2023_784_MOESM3_ESM.xlsx]

## Sheet: screen results
FlyBase ID	gene ID	BDSC	abnormal karyosome		normal karyosome		oocytes examined
FBgn0000146	aub	35201	8	0.35	15	0.65	23		up-to date information
FBgn0000307	chif	51016	13	0.65	7	0.35	20		2022-09-15
FBgn0000359	Cp36	57812	9	0.32	19	0.68	28		FlyBase
FBgn0001218	Hsc70-3	32402	6	0.27	16	0.73	22
FBgn0002021	l(2)37Bb	42608	13	0.65	7	0.35	20
FBgn0002525	Lam	36617	13	0.54	11	0.46	24
FBgn0002899	mus301	58299	14	0.56	11	0.44	25
FBgn0003204	ras	51717	14	0.56	11	0.44	25
FBgn0003401	shu	35454	13	0.59	9	0.41	22
FBgn0003479	spn-A	38898	9	0.37	15	0.63	24
FBgn0004400	rhi	35171	11	0.55	9	0.45	20
FBgn0004436	Ubc6	42631	8	0.29	20	0.71	28
FBgn0004838	Hrb27C	33716	7	0.32	15	0.68	22
FBgn0010382	CycE	36092	9	0.39	14	0.61	23
FBgn0010416	TH1	38934	8	0.4	12	0.6	20
FBgn0011715	Snr1	32372	5	0.25	15	0.75	20
FBgn0011760	ctp	44044	8	0.4	12	0.6	20
FBgn0013531	MED20	34577	10	0.43	13	0.57	23
FBgn0015031	cype	33878	18	0.75	6	0.25	24
FBgn0015602	BEAF-32	35642	5	0.25	15	0.75	20
FBgn0016762	angel	38947	12	0.5	12	0.5	24
FBgn0019957	ND-42	32998	17	0.77	5	0.23	22
FBgn0020270	mre11	50628	6	0.3	14	0.7	20
FBgn0020510	Abi	51455	13	0.52	12	0.48	25
FBgn0020618	Rack1	34694	7	0.29	17	0.71	24
FBgn0021765	scu	42476	20	1	0	0	20
FBgn0022764	Sin3A	32368	5	0.25	15	0.75	20
FBgn0024248	chico	36788	6	0.25	18	0.75	24
FBgn0025615	Torsin	50620	17	0.58	12	0.41	29
FBgn0025637	SkpA	32991	11	0.5	11	0.5	22
FBgn0027497	Madm	41599	10	0.45	12	0.55	22
FBgn0027785	NP15.6	36672	21	0.87	3	0.13	24
FBgn0028426	RNaseZ	51781	5	0.25	15	0.75	20
FBgn0029157	ssh	38948	16	0.7	7	0.3	23
FBgn0029840	raptor	34814	7	0.35	13	0.65	20
FBgn0029857	wuho	61281	10	0.43	13	0.57	23
FBgn0029861	CG3815	56908	8	0.4	12	0.6	20
FBgn0030391	Rab40	61308	7	0.35	13	0.65	20
FBgn0030486	Set2	33706	8	0.4	12	0.6	20
FBgn0030757	CG9902	61817	11	0.55	9	0.45	20
FBgn0031036	CG14220	60390	13	0.57	10	0.43	23
FBgn0031603	CG15432	58088	8	0.31	18	0.69	26
FBgn0031759	Kdm5	35706	9	0.41	13	0.59	22
FBgn0031771	ND-51	36701	22	1	0	0	22
FBgn0032168	CG13126	50566	19	0.95	1	0.05	20
FBgn0032195	Bcs1	51863	14	0.7	6	0.3	20
FBgn0032261	CG6094	57175	16	0.76	5	0.24	21
FBgn0032511	ND-B22	65011	16	0.8	4	0.2	20
FBgn0032691	Atac2	32890	8	0.29	20	0.71	28
FBgn0032818	CG10628	58227	14	0.54	12	0.46	26
FBgn0032849	mRpS18B	61851	20	1	0	0	20
FBgn0032979	Clamp	57008	13	0.57	10	0.43	23
FBgn0033051	Strica	54059	6	0.3	14	0.7	20
FBgn0033062	Ars2	35204	10	0.5	10	0.5	20
FBgn0033264	Nup50	34580	7	0.35	13	0.65	20
FBgn0033540	Elp2	57580	8	0.31	18	0.69	26
FBgn0033737	Nup54	57426	13	0.65	7	0.35	20
FBgn0033921	tej	36879	9	0.45	11	0.55	20
FBgn0034240	MESR4	35618	13	0.65	7	0.35	20
FBgn0034537	DMAP1	63666	11	0.44	14	0.56	25
FBgn0034577	cpa	41685	13	0.65	7	0.35	20
FBgn0034938	CG3803	35731	16	0.8	4	0.2	20
FBgn0035046	ND-19	50577	20	1	0	0	20
FBgn0035064	TyrRS-m	51895	17	0.74	6	0.26	23
FBgn0035253	Srrm234	52936	19	0.95	1	0.05	20
FBgn0035271	CG2021	54007	9	0.45	11	0.55	20
FBgn0035401	Alg2	55671	11	0.55	9	0.45	20
FBgn0035469	Lamtor4	57491	12	0.6	8	0.4	20
FBgn0035600	Cyt-c1	34583	17	0.74	6	0.26	23
FBgn0035722	CG10075	64894	10	0.43	13	0.57	23
FBgn0036685	CG6664	55643	18	0.9	2	0.1	20
FBgn0036728	UQCR-Q	51357	17	0.74	6	0.26	23
FBgn0036892	Lon	34586	16	0.8	4	0.2	20
FBgn0037098	Wnk	42521	6	0.3	14	0.7	20
FBgn0037657	hyx	35238	11	0.55	9	0.45	20
FBgn0038046	CG5641	56895	8	0.4	12	0.6	20
FBgn0038499	Brf	35623	7	0.35	13	0.65	20
FBgn0038722	Nup58	60110	14	0.7	6	0.3	20
FBgn0039004	Nup133	58290	6	0.3	14	0.7	20
FBgn0039117	tst	55647	7	0.35	13	0.65	20
FBgn0039261	Ythdf	55151	10	0.5	10	0.5	20
FBgn0039869	CG1890	53677	13	0.59	9	0.41	22
FBgn0039909	ND-49	57499	10	0.5	10	0.5	20
FBgn0040268	Top3alpha	44451	11	0.55	9	0.45	20
FBgn0041164	armi	35343	16	0.8	4	0.2	20
FBgn0041188	Atx2	36114	17	0.85	3	0.15	20
FBgn0045035	tefu	44073	9	0.45	11	0.55	20
FBgn0050493	Coq9	53336	11	0.5	11	0.5	22
FBgn0051368	CG31368	55172	7	0.35	13	0.65	20
FBgn0051390	MED7	35626	7	0.35	13	0.65	20
FBgn0052062	Rbfox1	32476	7	0.35	13	0.65	20
FBgn0052364	tut	36752	5	0.25	15	0.75	20
FBgn0086784	stmA	39062	17	0.85	3	0.15	20
FBgn0086785	Vps36	38286	9	0.45	11	0.55	20
FBgn0250907	Cht10	57160	13	0.65	7	0.35	20
FBgn0260399	gwl	35212	7	0.33	14	0.67	21
FBgn0260972	alc	35161	8	0.4	12	0.6	20
FBgn0261004	asl	38220	5	0.25	15	0.75	20
FBgn0261270	Sps1	35135	5	0.25	15	0.75	20
FBgn0261617	nej	37489	10	0.5	10	0.5	20
FBgn0261850	Xpd	53992	7	0.35	13	0.65	20
FBgn0263510	nclb	41826	6	0.3	14	0.7	20
FBgn0265935	coro	40841	6	0.3	14	0.7	20
FBgn0283499	InR	35251	10	0.48	11	0.52	21
FBgn0285926	Imp	38219	6	0.3	14	0.7	20
FBgn0288470	Cpsf5	32883	7	0.35	13	0.65	20

## Sheet: gene function
FlyBase ID	gene ID	also known as	orthologous genes	keyword	gene name	function	literature
FBgn0000146	aub	sting stellate-interacting gene	Hsap PIWIL1 Hsap PIWIL3 Hsap PIWIL2 Hsap PIWIL4	piRNA processing	aubergine	member of the Piwi subfamily of Argonaute proteins	PMID: 12154120
FBgn0000307	chif	Dbf4	Hsap DBF4 Hsap DBF4B	chromatin DNA metabolism	chiffon	interacts with Cdc7 to form a functional kinase complex that is required for endoreplication and gene amplification	PMID: 25451925
FBgn0000359	Cp36	s36 dec2 dec-2	No records found.	others	Chorion protein 36	eggshell protein that is localised in the innermost layer termed vitelline membrane	PMID: 8806834
FBgn0001218	Hsc70-3	BiP Hsc3 Hsc70 Grp78 Hsc-70-3	Hsap HSPA5 Cele hsp-3 Scer KAR2 Spom bip1	others	Heat shock protein 70 cognate 3	component of the RNAi pathway in Drosophila melanogaster	PMID: 16882716
FBgn0002021	l(2)37Bb	Bb l(2)E58	Hsap FOXRED1	mitochondria	lethal (2) 37Bb	human ortholog: FOXRED1, an FAD-dependent oxidoreductase necessary for Mitochondrial Respiratory Complex I assembly	PMID: 25765152
FBgn0002525	Lam	Dm0 lamin B	Hsap LMNA Hsap LMNB1 Hsap LMNB2	nuclear envelope	Lamin	component of the nuclear lamina which provides a framework for the nuclear envelope and may also interact with chromatin	PMID: 3126192 PMID: 15054108
FBgn0002899	mus301	spn-C spnC spindle-C	Hsap HELQ	DNA repair	mutagen-sensitive 301	helicase with an essential role in DNA double-strand break repair and meiotic progression	PMID: 16888338
FBgn0003204	ras	IMPDH	Hsap IMPDH1 Hsap IMPDH2 Spom gua1	others	raspberry	encodes an inosine monophosphate dehydrogenase, the enzyme that catalyses the first step in guanine nucleotide biosynthesis	PMID: 7911114
FBgn0003401	shu	no other names	Hsap FKBP6	RNA-related	shutdown	cytoplasmic protein that disrupts the localisation of all three piRNA effectors: piwi, aub, and AGO3	PMID: 22753781
FBgn0003479	spn-A	spnA Rad51 DmRad51 DMR	Hsap RAD51 Spom rhp51	DNA repair	spindle A	conserved protein essential for recombinational repair of DSBs in somatic cells and during meiosis in germ cells	PMID: 14592983
FBgn0004400	rhi	HP1D HP1	Hsap CBX1 Hsap CBX3 Hsap CBX5	piRNA processing	rhino	required for transposon silencing, production of piRNAs by dual-strand heterochromatic clusters, and efficient ping-pong amplification	PMID: 19732946
FBgn0004436	Ubc6	UbcD6 Dhr6 Rad6 dRad6	Hsap UBE2B Hsap UBE2A Spom rhp6	chromatin DNA metabolism	Ubiquitin conjugating enzyme 6	ubiquitin-conjugating enzyme required for DNA repair and monopolar spindle formation	PMID: 21205821
FBgn0004838	Hrb27C	hrp48 p50 linha Hrb27-C	Hsap DAZAP1	RNA-related	Heterogeneous nuclear ribonucleoprotein at 27C	required for anterodorsal localisation and translational repression of gurken mRNA	PMID: 10228172
FBgn0010382	CycE	DmcycE Cyc E fond	Hsap CCNE1 Hsap CCNE2	others	Cyclin E	forms a complex with Cdk2 that regulates the cell cycle at the G1-S transition point	PMID: 8156587
FBgn0010416	TH1	NELF-D NELF	Hsap NELFCD	chromatin DNA metabolism	TH1	one of four subunits that constitutes the NELF complex, a multisubunit complex that regulates transciption of many genes	PMID: 30135578 PMID: 30135580
FBgn0011715	Snr1	BAP45	Hsap SMARCB1 Scer SNF5 Spom snf5	chromatin	Snf5-related 1	component of the multiprotein Brahma complex, a counterpart to the SWI/SNF complexes that participate in ATP-dependent chromatin remodelling	PMID: 7579694
FBgn0011760	ctp	LC8 ddlc1 Dlc dynein light chain Ddlc-1	Hsap DYNLL1 Hsap DYNLL2 Spom dlc2	actin	cut up	encodes the 8-kDa dynein Light Chain 1 (DLC1/LC8) that interacts with the IC (IC74) subunit of dynein and a large variety of other proteins	PMID: 11513870
FBgn0013531	MED20	Trfp Tmr	Hsap MED20 Cele mdt-20	chromatin DNA metabolism	Mediator complex subunit 20	component of the Mediator complex that conveys information from gene-specific regulatory proteins to the basal RNAPl II transcription machinery	PMID: 11259581
FBgn0015031	cype	Cyc	Hsap COX6C	mitochondria	cyclope	encodes the cytochrome c oxidase Vic homolog, a supernumerary component of Mitochondrial Respiratory Complex IV	PMID: 11514451
FBgn0015602	BEAF-32	BEAF BEAF32 BEAF-32A BEAF-32B	No records found.	chromatin DNA metabolism	Boundary element-associated factor of 32kD	regulates transcriptional activity by restricting the deposition of methylated histone H3K9	PMID: 19108610
FBgn0016762	angel	no other names	Hsap ANGEL1 Hsap ANGEL2	RNA-related	angel	human ortholog: Angel1, a member of the CCR4 deadenylase family that is able to interact with eukaryotic initiation factor 4E (eIF4E)	PMID: 23814182
FBgn0019957	ND-42	ND42 NdufA10	Hsap NDUFA10 Cele nuo-4	mitochondria	NADH dehydrogenase (ubiquinone) 42 kDa subunit	accessory component of Mitochondrial Respiratory Complex I	PMID: 25412178
FBgn0020270	mre11	no other names	Hsap MRE11 Spom rad32	DNA repair	meiotic recombination 11	component of the Mre11-Rad50-Nbs (MRN) complex that mediates telomere maintenance in addition to a variety of functions in response to DSBs	PMID: 15296753
FBgn0020510	Abi	dAbi Abelson interactor Ablphilin	Hsap ABI3 Hsap ABI2 Hsap ABI1	actin	Abelson interacting protein	component of the WAVE Regulatory Complex (WRC), a multisubunit complex that controls actin cytoskeletal dynamics	PMID: 26903538
FBgn0020618	Rack1	no other names	Hsap RACK1 Scer ASC1 Spom cpc2	actin	Receptor of activated protein kinase C 1	cytoplasmic molecular scaffolding protein and regulator of nuclear actin	PMID: 17584887
FBgn0021765	scu	HL-X	Hsap HSD17B10 Cele ard-1	mitochondria	scully	member of the mitochondrial Ribonuclease P complex that is responsible for 5'-end maturation of precursor tRNA	PMID: 27131785
FBgn0022764	Sin3A	SIN3 dSin3A dSin3	Hsap SIN3A Hsap SIN3B	chromatin DNA metabolism	Sin3A	scaffold protein that regulates gene expression through recruiting histone deacetylase and other transcription factors	PMID: 9799435 PMID: 20566628
FBgn0024248	chico	IRS dIRS flipper	Hsap IRS1 Hsap IRS2 Hsap IRS4	chromatin	chico	insulin receptor substrate that functions in an insulin/insulin-like growth factor (IGF) signalling pathway	PMID: 12841848
FBgn0025615	Torsin	torp4a dtorsin DTor	Hsap TOR1A Hsap TOR1B	nuclear envelope	Torsin	encodes an AAA-ATPase that is implicated in the export of large ribonuclear protein particles through the nuclear membrane	PMID: 27453503
FBgn0025637	SkpA	Skp1 dSkpA Skp	Hsap SKP1 Cele skr-1 Cele skr-2	chromatin DNA metabolism	SKP1-related A	encodes a subunit of Skp, Cullin, F-box (SCF)-containing ubiquitin ligase complexes	PMID: 12730292
FBgn0027497	Madm	no other names	Hsap NRBP1 Hsap NRBP2	others	MLF1-adaptor molecule	member of the family of Ser/Thr protein kinases and regulator of intestinal stem cell proliferation	PMID: 26323255
FBgn0027785	NP15.6	no other names	Hsap NDUFB11	mitochondria	NP15.6	human ortholog: NDUFB11, a subunit of Mitochondrial Respiratory Complex I	PMID: 27488349
FBgn0028426	RNaseZ	JhI-1 dRNaseZ tRNase Z RNZ	Hsap ELAC2 Scer TRZ1	RNA-related	Ribonuclease Z	endoribonuclease involved in nuclear pre-tRNA processing and mitochondrial primary transcript processing	PMID: 14715923
FBgn0029157	ssh	Mkph MKP	Hsap SSH1 Hsap SSH2 Hsap SSH3	actin	slingshot	functions in actin dynamics via dephosphorylation of the actin-depolymerising factor twinstar (cofilin)	PMID: 11832213
FBgn0029840	raptor	dRaptor	Hsap RPTOR Cele daf-15 Scer KOG1 Spom mip1	others	raptor	core component of TORC1 in the TOR signalling pathway that regulates growth and metabolism in reponse to various nutrient signals	PMID: 17183368
FBgn0029857	wuho	wh	Hsap WDR4 Scer TRM82	RNA-related	wuho	required for cellular differentiation of germline cells during gametogenesis and formation of N(7)-methylguanine at position 46 in tRNA	PMID: 26751069
FBgn0029861	CG3815	PF1	Hsap PHF12	chromatin DNA metabolism	no gene name	interacts with Sin3, a corepressor capable of transcriptional silencing via associated histone deacetylases	PMID: 30451916
FBgn0030391	Rab40	DmRab40	Hsap RAB40A Hsap RAB40AL Hsap RAB40B Hsap RAB40C	others	Rab40	belongs to the Ras superfamily of small GTPases whose members behave as membrane-associated molecular switches in intracellular vesicle transport	PMID: 33666175
FBgn0030486	Set2	dSet2 dHypb	Hsap SETD2 Cele met-1	chromatin DNA metabolism	SET domain containing 2	encodes a histone methyltransferase that marks active gene bodies with H3K36me3	PMID: 17560546
FBgn0030757	CG9902	no other names	No records found.	others	no gene name	function unknown	no references found
FBgn0031036	CG14220	no other names	Hsap SUDS3	chromatin	no gene name	established component of the SIN3 core complex that serves as a scaffold for the assembly of histone deacetylase (HDAC) complexes	PMID: 30451916
FBgn0031603	CG15432	no other names	Hsap FAM32A	RNA-related	no gene name	human ortholog: FAM32A, a component of the P-complex spliceosome that promotes exon ligation	PMID: 30705154
FBgn0031759	Kdm5	lid little imaginal disk	Hsap KDM5A Hsap KDM5B Hsap KDM5C Hsap KDM5D Cele rbr-2	chromatin DNA metabolism	Lysine demethylase 5	encodes a trimethyl H3K4 histone demethylase that regulates transcription through both demethylase-dependent and demethylase-independent mechanisms	PMID: 21124823
FBgn0031771	ND-51	ND51 dNDUFV1	Hsap NDUFV1 Cele nuo-1	mitochondria	NADH dehydrogenase (ubiquinone) 51 kDa subunit	oxidoreductase with iron-sulphur cluster that is component of Mitochondrial Respiratory Complex I	PMID: 1478657
FBgn0032168	CG13126	no other names	Hsap METTL17	mitochondria	no gene name	human ortholog: METTL17 (methyltransferase-like 17) that physically interacts with ERα and ERβ, and functionally acts as coactivator for estrogen receptors	PMID: 26488768
FBgn0032195	Bcs1	no other names	Hsap BCS1L Cele bcs-1	mitochondria	Bcs1 chaperone	human ortholog: BSC1L, a chaperone necessary for the assembly of Mitochondrial Respiratory Complex III	PMID: 9878253 PMID: 34274978
FBgn0032261	CG6094	no other names	Hsap MRPL58 Scer PTH4	mitochondria	no gene name	human ortholog: MRPL58 (Mitochondrial Ribosomal Protein L58), a protein that acts as a codon-independent release factor for the mitochondrial ribosome	PMID: 20186120
FBgn0032511	ND-B22	no other names	Hsap NDUFB9	mitochondria	NADH dehydrogenase (ubiquinone) B22 subunit	accessory subunit of Mitochondrial Respiratory Complex I	PMID: 8661098
FBgn0032691	Atac2	KAT14	Hsap KAT14	chromatin DNA metabolism	Ada2a-containing complex component 2	acts as a second acetyltransferase enzyme in the essential ATAC complex in addition to Gnc5	PMID: 18327268
FBgn0032818	CG10628	no other names	Hsap GTPBP10	others	no gene name	human ortholog: GTPBP10 (belongs to the small G proteins that act as molecular switches)	PMID: 17054726
FBgn0032849	mRpS18B	no other names	Hsap MRPS18B	mitochondria	mitochondrial ribosomal protein S18B	belongs to the gene group of mitochondrial small ribosomal proteins	PMID: 11279123
FBgn0032979	Clamp	no other names	No records found.	chromatin DNA metabolism	Chromatin-linked adaptor for MSL proteins	required for recruitment of the MSL dosage compensation complex that increases transcript levels on the single male X chromosome	PMID: 27995349
FBgn0033051	Strica	dream	Hsap CASP6 Cele ced-3	others	Ser/Thr-rich caspase	one out of seven Drosophila melanogaster caspases, a family of protease enzymes that play essential roles in programmed cell death and inflammation	PMID: 17464325
FBgn0033062	Ars2	no other names	Hsap SRRT	piRNA processing	Arsenic resistance protein 2	component of the nuclear RNA cap-binding complex and facilitator of miRNA processing from primary miRNAs to pre-miRNAs	PMID: 19632183
FBgn0033264	Nup50	Nucleoporin 50	Hsap NUP50 Cele npp-16	nuclear envelope	Nucleoporin 50kD	nuclear pore protein, which may be involved in the nuclear import and export of the RNA-binding protein TDP-43	PMID: 23468938
FBgn0033540	Elp2	StIP	Hsap ELP2	chromatin DNA metabolism	Elongator complex protein 2	subunit of the RNA polymerase II elongator complex	PMID: 11714725 PMID: 10954736
FBgn0033737	Nup54	no other names	Hsap NUP54 Scer NUP57 Spom nup44	nuclear envelope	Nucleoporin 54kD	nucleoporin with Phe/Gly-repeat-rich regions that is selectively required for import	PMID: 34666772
FBgn0033921	tej	no other names	Hsap TDRD5	RNA-related	tejas	uncharacterised component of the germline piRNA pathway that localises to nuage, a unique perinuclear structure in animal germline cells	PMID: 23665227
FBgn0034240	MESR4	no other names	No records found.	chromatin DNA metabolism	Misexpression suppressor of ras 4	encodes a nuclear protein with nine zinc-finger motifs amd a Plant Homology Domain (PHD) finger	PMID: 25639854
FBgn0034537	DMAP1	dDMAP1	Hsap DMAP1 Cele ekl-4 Scer SWC4 Spom swc4	chromatin DNA metabolism	DNA methyltransferase 1 associated protein 1	evolutionary conserved innate immune factor and interactant of Relish, a transcription factor that is reminiscent of NF-κB in Homo sapiens	PMID: 24947515
FBgn0034577	cpa	Capping protein α miro Cap1 Capping protein	Hsap CAPZA1 Hsap CAPZA2 Hsap CAPZA3 Cele cap-1 Scer CAP1 Spom acp1	actin	capping protein alpha	subunit of the actin Capping protein (CP) that binds actin filament barbed ends, thereby inhibinting the addition and loss of actin monomers	PMID: 12956956 PMID: 17182619
FBgn0034938	CG3803	no other names	Hsap COX15 Scer COX15 Spom etp1	mitochondria	no gene name	human ortholog: COX15, a cytochrome c oxidase assembly protein that is involved in heme A biosynthesis	PMID: 9878253
FBgn0035046	ND-19	dNDUFA8 NDUFA8	Hsap NDUFA8	mitochondria	NADH dehydrogenase (ubiquinone) 19 kDa subunit	human ortholog: NDUFA8, a component of Mitochondrial Complex I that is recruited in the late steps of its assembly	PMID: 21080492
FBgn0035064	TyrRS-m	Aatme Aats-tyr-m	Hsap YARS2 Scer MSY1	mitochondria	Tyrosyl-tRNA synthetase, mitochondrial	gene encoding the mitochondrial tyrosyl-tRNA synthetase	PMID: 15779907
FBgn0035253	Srrm234	no other names	Hsap SRRM2 Hsap SRRM3 Cele rsr-2	RNA-related	Serine-arginine repetitive matrix 2/3/4	human ortholog: SRRM2, a spliceosome-associated factor that interacts with DHX8 and cactin to sustain precise chromosome segregation	PMID: 28062851
FBgn0035271	CG2021	no other names	Hsap LSM8 Cele lsm-8 Scer LSM8 Spom lsm8	RNA-related	no gene name	human ortholog: LSM8, a protein that is required for the annealing of the U4 and U6 snRNA during spliceosome assembly	PMID: 10523320
FBgn0035401	Alg2	no other names	Hsap ALG2 Cele algn-2 Scer ALG2	others	ALG2, alpha-1,3/1,6-mannosyltransferase	encodes an early component of the N-linked glycosylation pathway	PMID: 34106226
FBgn0035469	Lamtor4	no other names	Hsap LAMTOR4	others	Late endosomal/lysosomal adaptor, MAPK and MTOR activator 4	required for mTOR Complex 1 (mTORC1) activation to regulate cell growth in repsonse to amino acids	PMID: 24698685
FBgn0035600	Cyt-c1	no other names	Hsap CYC1 Cele cyc-1 Scer CYT1 Spom cyt1	mitochondria	Cytochrome c1	component of Mitochondrial Respiratory Complex III that catalyzes the electron transfer from ubiquinol to cytochrome c	PMID: 23910460 PMID: 20959106
FBgn0035722	CG10075	no other names	Hsap UQCC1 Scer CBP3 Spom cbp3	mitochondria	no gene name	human ortholog: UQCC1, a Mitochondrial Respiratory Complex III assembly factor that participates in cytochrome b biogenesis	PMID: 24385928
FBgn0036685	CG6664	no other names	Hsap CCDC6	others	no gene name	human ortholog: CCDC6, a nuclear and cytosolic protein required for sustaining DNA damage checkpoints in response to DNA damage	PMID: 8058316 PMID: 22655027
FBgn0036728	UQCR-Q	no other names	Hsap UQCRQ Scer QCR8 Spom qcr8	mitochondria	Ubiquinol-cytochrome c reductase ubiquinone-binding protein	one of the ten nuclear genes encoding proteins of Mitochondrial Respiratory Complex III	PMID: 18439546
FBgn0036892	Lon	no other names	Hsap LONP1 Scer PIM1 Spom lon1	mitochondria	Lon protease	ATP-dependent serine protease that mediates the selective degradation of misfolded, unassembled, and oxidatively damage polypeptides in the mitochondrial matrix	PMID: 20930118
FBgn0037098	Wnk	no other names	Hsap WNK3 Hsap WNK1 Hsap WNK2 Hsap WNK4	others	Wnk kinase	chloride-sensitive Ser/Thr kinase that signals through a downstream Ser/Thr kinase, fray	PMID: 23797875
FBgn0037657	hyx	Parafibromin Cdc73	Hsap CDC73	chromatin DNA metabolism	hyrax	component of the PAF1 complex that coordinates the activities of elongating Pol II with factors that maintain the proper chromatin architecture during transcription	PMID: 16354696
FBgn0038046	CG5641	no other names	Hsap ILF2	chromatin DNA metabolism	no gene name	human ortholog: Interleukin enhancer binding factor 2 (ILF2), a transcription factor required for T-cell-specific expression of interleukin 2 (IL-2)	PMID: 7519613 PMID: 9442054
FBgn0038499	Brf	Brf1	Hsap BRF1	chromatin DNA metabolism	Brf RNA polymerase III subunit	forms a complex with the TBP-related factor TRF1 that plays a major role in RNA polymerase III transcription	PMID: 10850489
FBgn0038722	Nup58	no other names	Hsap NUP58	nuclear envelope	Nucleoporin 58kD	component of the nuclear pore complex	PMID: 33856346 PMID: 31388347
FBgn0039004	Nup133	no other names	Hsap NUP133	others	Nucleoporin 133kD	component of the nuclear pore complex	PMID: 11684705
FBgn0039117	tst	Ski2	Hsap SKIV2L Cele skih-2 Scer SKI2	RNA-related	twister	encodes an RNA helicase that functions as a regulator of alternative splicing	PMID: 15492211
FBgn0039261	Ythdf	Ythdf	Hsap YTHDF1 Hsap YTHDF2 Hsap YTHDF3	RNA-related	YTH N6-methyladenosine RNA binding protein	specifically recognises and bind N6-methyladenosine (m6A)-containing RNAs to regulate a variety of physiological processes through modulation of RNA metabolism	PMID: 33428246
FBgn0039869	CG1890	no other names	Hsap TBCA	others	no gene name	human ortholog: TBCA (tubulin folding cofactor A) forms a stable complex with β-tubulin intermediates generated by the ATP-dependent action of cytosolic chaperonin	PMID: 8706133
FBgn0039909	ND-49	no other names	Hsap NDUFS2	mitochondria	NADH dehydrogenase (ubiquinone) 49 kDa subunit	accessory component of Mitochondrial Respiratory Complex I	PMID: 9585441 PMID: 1832859
FBgn0040268	Top3alpha	topoisomerase IIIα	Hsap TOP3A Scer TOP3 Spom top3	DNA repair	Topoisomerase 3α	works with the helicase encoded by Blm to perform double Holliday junction dissolution during homologous recombination	PMID: 22511792
FBgn0041164	armi	no other names	Hsap MOV10L1 Hsap MOV10	piRNA processing	armitage	encodes a highly conserved cytosolic 5'-3' RNA helicase that is involved in biogenesis of PIWI-interacting RNAs (piRNAs)	PMID: 15035985 PMID: 31076285
FBgn0041188	Atx2	dAtx2 Atx-2 dSCA2 Sca2	Hsap ATXN2 Hsap ATXN2L Scer PBP1	actin	Ataxin-2	cytoplasmic protein that is required for actin filament formation, oocyte specification, and oocyte positioning in the female germline	PMID: 12524342
FBgn0045035	tefu	ATM dATM	Hsap ATM Scer TEL1	chromatin DNA metabolism	telomere fusion	phosphorylates several key proteins that initiate activation of the DNA damage checkpoint, leading to cell cycle arrest, DNA repair, or apoptosis	PMID: 16203987 PMID: 22024169
FBgn0050493	Coq9	no other names	Hsap COQ9 Scer COQ9 Spom coq9	mitochondria	Coenzyme Q9	lipid-binding protein involved in the biosynthesis of coenzyme Q, also named ubiquinone, an essential lipid-soluble electron transporter for aerobic respiration	PMID: 25339443
FBgn0051368	CG31368	no other names	Hsap AQR Spom cwf11	RNA-related	no gene name	human ortholog: aquarius intron-binding spliceosomal factor (AQR), the key factor linking small nucleolar ribonucleoprotein biogenesis to pre-mRNA splicing	PMID: 16949364
FBgn0051390	MED7	dMED7	Hsap MED7	chromatin DNA metabolism	Mediator complex subunit 7	subunit of the Mediator complex, a transcriptional coactivator complex required for the transcription of nearly all protein-coding genes	PMID: 33746938 PMID: 27821593
FBgn0052062	Rbfox1	A2bp1	Hsap RBFOX1 Hsap RBFOX2 Hsap RBFOX3	RNA-related	RNA-binding Fox protein 1	encodes a cytoplasmic protein that regulates germ cell development and represses the translation of mRNAs containing (U)GCAUG elements within their 3'-UTRs	PMID: 26954550
FBgn0052364	tut	no other names	No records found.	RNA-related	tumorous testis	encodes an RNA-binding protein that forms a complex with Bam and Bgcn (This complex is required to repress mei-P26 and to promote the differentiation of germline stem cells.)	PMID: 25412508
FBgn0086784	stmA	rbo cmp44E rolling blackout stambhA stm-A	Hsap EFR3A Hsap EFR3B Cele efr-3	others	stambha A	encodes an integral membrane lipase required for bulk endocytosis in non-neuronal and neuronal synapses	PMID: 19066280
FBgn0086785	Vps36	no other names	Hsap VPS36 Cele vps-36 Scer VPS36 Spom vps36	others	Vacuolar protein sorting 36	encodes a component of the ESCRT-II complex that sorts ubiquitinated endosomal proteins into internal vesicles	PMID: 17268469
FBgn0250907	Cht10	Cht3 chitinase-3 DmCHT10 Chitinase 3 Cht1	Hsap CHIA Hsap CHI3L1 Hsap CHI3L2 Cele cht-1	others	Chitinase 10	encodes a chitinase, a hydrolytic enzyme that breaks down glycosidic bonds in chitin, that is essential for wing terminal differentiation and function	PMID: 32129536
FBgn0260399	gwl	no other names	Hsap MASTL	others	greatwall	encodes a serine/threonine kinase that inactivates PP2A-B55 at mitotic entry to promote the phosphorylation of CyclinB-Cdk1 substrates	PMID: 14970188 PMID: 23857770
FBgn0260972	alc	AMPKβ	Hsap PRKAB1 Hsap PRKAB2 Scer GAL83 Scer SIP2 Spom amk2	others	alicorn	regulatory component of the AMPK holoenzyme, whose activity is required for core clock regulation through circadian transcription enhancement	PMID: 30819799
FBgn0261004	asl	mecD Cep152 sdu	No records found.	others	asterless	encodes a higly coiled-coil centriolar protein that contributes to asymmetric cell division, sperm development, and centriole replication	PMID: 17935995
FBgn0261270	Sps1	SeID ptuf patufet	Hsap SEPHS1 Hsap SEPHS2 Cele seld-1	others	Selenophosphate synthetase 1	encodes a protein that inhibits Glutamine synthetase 1 (Gs1) and DmGlut expression, which in turn regulates the intracellular levels of glutamine	PMID: 19755423
FBgn0261617	nej	CBP dCBP CREB binding protein CREB-binding protein CBP/p300	Hsap CREBBP Hsap EP300 Cele cbp-1	chromatin DNA metabolism	nejire	encodes a transcriptional coactivator with intrinsic acetyltransferase activity that activates specific target genes, including wingless	PMID: 11997517
FBgn0261850	Xpd	DmXPD ERCC2	Hsap ERCC2 Cele xpd-1 Scer RAD3	chromatin DNA metabolism	Xeroderma pigmentosum D	encodes a DNA helicase that is subunit of the basal transcription and DNA repair factor TFIIH	PMID: 20300654
FBgn0263510	nclb	dPWP1 PWP1	Hsap PWP1 Scer PWP1	chromatin DNA metabolism	no child left behind	encodes a chromatin factor that mediates nutrient-dependent growth control through nucleolar regulation of ribosomal gene expression	PMID: 29065309
FBgn0265935	coro	no other names	Hsap CORO1A Hsap CORO1B Hsap CORO1C Hsap CORO6	actin	Coronin	encodes a member of the coronin family of actin-binding proteins that regulate actin branching by inhibiting Arp2/3	PMID: 33949307 PMID: 12948445
FBgn0283499	InR	dInR insulin receptor DIR sprout InsR	Hsap IGF1R Cele daf-2	others	Insulin-like receptor	encodes the insulin-like receptor with ligand-stimulated kinase activity that is required for cell survival	PMID: 3014506
FBgn0285926	Imp	MRE11 dIMP KH-domain protein	Hsap IGF2BP1 Hsap IGF2BP2 Hsap IGF2BP3 Cele imph-1	RNA-related	IGF-II mRNA-binding protein	encodes a protein that regulates the stability, translation and/or transport of its associated mRNAs, a large number of them encoding F-actin regulators	PMID: 26054396 PMID: 24656828
FBgn0288470	Cpsf5	Cdi12	Hsap NUDT21	RNA-related	Cleavage and polyadenylation specific factor 5	encodes a protein that belongs to the Nudix hydrolases, a superfamily of hydrolytic enzymes capable of cleaving nucleoside diphosphates linked to x (any moiety)	PMID: 29249356

## Sheet: karyosome phenotye
FlyBase ID	gene ID	BDSC	chromatin attachment		chromatin distortion		normal karyosome		oocytes examined	phenotype
FBgn0000146	aub	35201	2	0.0869565	6	0.26087	15	0.652174	23	mixed phenotype		attachment phenotype	attachment > distortion
FBgn0000307	chif	51016	2	0.1	11	0.55	7	0.35	20	mixed phenotype		mixed phenotype	attachment ≤ distortion
FBgn0000359	Cp36	57812	0	0	9	0.321429	19	0.678571	28	mixed phenotype		distortion phenotype	no attachment
FBgn0001218	Hsc70-3	32402	0	0	6	0.272727	16	0.727273	22	distortion phenotype
FBgn0002021	l(2)37Bb	42608	11	0.55	2	0.1	7	0.35	20	attachment phenotype
FBgn0002525	Lam	36617	0	0	13	0.541667	11	0.458333	24	distortion phenotype
FBgn0002899	mus301	58299	5	0.2	9	0.36	11	0.44	25	mixed phenotype
FBgn0003204	ras	51717	0	0	14	0.56	11	0.44	25	distortion phenotype
FBgn0003401	shu	35454	1	0.0454545	12	0.545455	9	0.409091	22	mixed phenotype
FBgn0003479	spn-A	38898	3	0.125	6	0.25	15	0.625	24	mixed phenotype
FBgn0004400	rhi	35171	4	0.2	7	0.35	9	0.45	20	mixed phenotype
FBgn0004436	Ubc6	42631	0	0	8	0.285714	20	0.714286	28	distortion phenotype
FBgn0004838	Hrb27C	33716	0	0	7	0.318182	15	0.681818	22	distortion phenotype
FBgn0010382	CycE	36092	0	0	9	0.391304	14	0.608696	23	distortion phenotype
FBgn0010416	TH1	38934	0	0	8	0.4	12	0.6	20	distortion phenotype
FBgn0011715	Snr1	32372	0	0	5	0.25	15	0.75	20	distortion phenotype
FBgn0011760	ctp	44044	0	0	8	0.4	12	0.6	20	distortion phenotype
FBgn0013531	MED20	34577	1	0.0434783	9	0.391304	13	0.565217	23	mixed phenotype
FBgn0015031	cype	33878	6	0.25	12	0.5	6	0.25	24	mixed phenotype
FBgn0015602	BEAF-32	35642	1	0.05	4	0.2	15	0.75	20	mixed phenotype
FBgn0016762	angel	38947	6	0.25	6	0.25	12	0.5	24	mixed phenotype
FBgn0019957	ND-42	32998	10	0.454545	7	0.318182	5	0.227273	22	attachment phenotype
FBgn0020270	mre11	50628	3	0.15	3	0.15	14	0.7	20	mixed phenotype
FBgn0020510	Abi	51455	0	0	13	0.52	12	0.48	25	distortion phenotype
FBgn0020618	Rack1	34694	0	0	7	0.291667	17	0.708333	24	distortion phenotype
FBgn0021765	scu	42476	7	0.35	13	0.65	0	0	20	mixed phenotype
FBgn0022764	Sin3A	32368	0	0	5	0.25	15	0.75	20	distortion phenotype
FBgn0024248	chico	36788	0	0	6	0.25	18	0.75	24	distortion phenotype
FBgn0025615	Torsin	50620	0	0	17	0.586207	12	0.413793	29	distortion phenotype
FBgn0025637	SkpA	32991	1	0.0454545	10	0.454545	11	0.5	22	mixed phenotype
FBgn0027497	Madm	41599	0	0	10	0.454545	12	0.545455	22	distortion phenotype
FBgn0027785	NP15.6	36672	11	0.458333	10	0.416667	3	0.125	24	attachment phenotype
FBgn0028426	RNaseZ	51781	1	0.05	4	0.2	15	0.75	20	mixed phenotype
FBgn0029157	ssh	38948	0	0	16	0.695652	7	0.304348	23	distortion phenotype
FBgn0029840	raptor	34814	0	0	7	0.35	13	0.65	20	distortion phenotype
FBgn0029857	wuho	61281	0	0	10	0.434783	13	0.565217	23	distortion phenotype
FBgn0029861	CG3815	56908	0	0	8	0.4	12	0.6	20	distortion phenotype
FBgn0030391	Rab40	61308	1	0.05	6	0.3	13	0.65	20	mixed phenotype
FBgn0030486	Set2	33706	0	0	8	0.4	12	0.6	20	distortion phenotype
FBgn0030757	CG9902	61817	0	0	11	0.55	9	0.45	20	distortion phenotype
FBgn0031036	CG14220	60390	0	0	13	0.565217	10	0.434783	23	distortion phenotype
FBgn0031603	CG15432	58088	1	0.0384615	7	0.269231	18	0.692308	26	mixed phenotype
FBgn0031759	Kdm5	35706	0	0	9	0.409091	13	0.590909	22	distortion phenotype
FBgn0031771	ND-51	36701	6	0.272727	16	0.727273	0	0	22	mixed phenotype
FBgn0032168	CG13126	50566	8	0.4	11	0.55	1	0.05	20	mixed phenotype
FBgn0032195	Bcs1	51863	9	0.45	5	0.25	6	0.3	20	attachment phenotype
FBgn0032261	CG6094	57175	8	0.380952	8	0.380952	5	0.238095	21	mixed phenotype
FBgn0032511	ND-B22	65011	11	0.55	5	0.25	4	0.2	20	attachment phenotype
FBgn0032691	Atac2	32890	0	0	8	0.285714	20	0.714286	28	distortion phenotype
FBgn0032818	CG10628	58227	4	0.153846	10	0.384615	12	0.461538	26	mixed phenotype
FBgn0032849	mRpS18B	61851	12	0.6	8	0.4	0	0	20	attachment phenotype
FBgn0032979	Clamp	57008	0	0	13	0.565217	10	0.434783	23	distortion phenotype
FBgn0033051	Strica	54059	0	0	6	0.3	14	0.7	20	distortion phenotype
FBgn0033062	Ars2	35204	3	0.15	7	0.35	10	0.5	20	mixed phenotype
FBgn0033264	Nup50	34580	0	0	7	0.35	13	0.65	20	distortion phenotype
FBgn0033540	Elp2	57580	0	0	8	0.307692	18	0.692308	26	distortion phenotype
FBgn0033737	Nup54	57426	2	0.1	11	0.55	7	0.35	20	mixed phenotype
FBgn0033921	tej	36879	1	0.05	8	0.4	11	0.55	20	mixed phenotype
FBgn0034240	MESR4	35618	1	0.05	12	0.6	7	0.35	20	mixed phenotype
FBgn0034537	DMAP1	63666	0	0	11	0.44	14	0.56	25	distortion phenotype
FBgn0034577	cpa	41685	3	0.15	10	0.5	7	0.35	20	mixed phenotype
FBgn0034938	CG3803	35731	13	0.65	3	0.15	4	0.2	20	attachment phenotype
FBgn0035046	ND-19	50577	10	0.5	10	0.5	0	0	20	mixed phenotype
FBgn0035064	TyrRS-m	51895	14	0.608696	3	0.130435	6	0.26087	23	attachment phenotype
FBgn0035253	Srrm234	52936	12	0.6	7	0.35	1	0.05	20	attachment phenotype
FBgn0035271	CG2021	54007	1	0.05	8	0.4	11	0.55	20	mixed phenotype
FBgn0035401	Alg2	55671	0	0	11	0.55	9	0.45	20	distortion phenotype
FBgn0035469	Lamtor4	57491	0	0	12	0.6	8	0.4	20	distortion phenotype
FBgn0035600	Cyt-c1	34583	13	0.565217	4	0.173913	6	0.26087	23	attachment phenotype
FBgn0035722	CG10075	64894	7	0.304348	3	0.130435	13	0.565217	23	attachment phenotype
FBgn0036685	CG6664	55643	4	0.2	14	0.7	2	0.1	20	mixed phenotype
FBgn0036728	UQCR-Q	51357	13	0.565217	4	0.173913	6	0.26087	23	attachment phenotype
FBgn0036892	Lon	34586	9	0.45	7	0.35	4	0.2	20	attachment phenotype
FBgn0037098	Wnk	42521	1	0.05	5	0.25	14	0.7	20	mixed phenotype
FBgn0037657	hyx	35238	0	0	11	0.55	9	0.45	20	distortion phenotype
FBgn0038046	CG5641	56895	1	0.05	7	0.35	12	0.6	20	mixed phenotype
FBgn0038499	Brf	35623	0	0	7	0.35	13	0.65	20	distortion phenotype
FBgn0038722	Nup58	60110	8	0.4	6	0.3	6	0.3	20	attachment phenotype
FBgn0039004	Nup133	58290	0	0	6	0.3	14	0.7	20	distortion phenotype
FBgn0039117	tst	55647	0	0	7	0.35	13	0.65	20	distortion phenotype
FBgn0039261	Ythdf	55151	0	0	10	0.5	10	0.5	20	distortion phenotype
FBgn0039869	CG1890	53677	0	0	13	0.590909	9	0.409091	22	distortion phenotype
FBgn0039909	ND-49	57499	7	0.35	3	0.15	10	0.5	20	distortion phenotype
FBgn0040268	Top3alpha	44451	5	0.25	6	0.3	9	0.45	20	mixed phenotype
FBgn0041164	armi	35343	2	0.1	14	0.7	4	0.2	20	mixed phenotype
FBgn0041188	Atx2	36114	4	0.2	13	0.65	3	0.15	20	mixed phenotype
FBgn0045035	tefu	44073	3	0.15	6	0.3	11	0.55	20	mixed phenotype
FBgn0050493	Coq9	53336	3	0.136364	8	0.363636	11	0.5	22	mixed phenotype
FBgn0051368	CG31368	55172	0	0	7	0.35	13	0.65	20	distortion phenotype
FBgn0051390	MED7	35626	0	0	7	0.35	13	0.65	20	distortion phenotype
FBgn0052062	Rbfox1	32476	3	0.15	4	0.2	13	0.65	20	mixed phenotype
FBgn0052364	tut	36752	1	0.05	4	0.2	15	0.75	20	mixed phenotype
FBgn0086784	stmA	39062	0	0	17	0.85	3	0.15	20	distortion phenotype
FBgn0086785	Vps36	38286	0	0	9	0.45	11	0.55	20	distortion phenotype
FBgn0250907	Cht10	57160	1	0.05	12	0.6	7	0.35	20	mixed phenotype
FBgn0260399	gwl	35212	1	0.047619	6	0.285714	14	0.666667	21	mixed phenotype
FBgn0260972	alc	35161	0	0	8	0.4	12	0.6	20	distortion phenotype
FBgn0261004	asl	38220	0	0	5	0.25	15	0.75	20	distortion phenotype
FBgn0261270	Sps1	35135	0	0	5	0.25	15	0.75	20	distortion phenotype
FBgn0261617	nej	37489	0	0	10	0.5	10	0.5	20	distortion phenotype
FBgn0261850	Xpd	53992	0	0	7	0.35	13	0.65	20	distortion phenotype
FBgn0263510	nclb	41826	0	0	6	0.3	14	0.7	20	distortion phenotype
FBgn0265935	coro	40841	1	0.05	5	0.25	14	0.7	20	mixed phenotype
FBgn0283499	InR	35251	0	0	10	0.47619	11	0.52381	21	distortion phenotype
FBgn0285926	Imp	38219	0	0	6	0.3	14	0.7	20	distortion phenotype
FBgn0288470	Cpsf5	32883	2	0.1	5	0.25	13	0.65	20	mixed phenotype

## Sheet: meiotic checkpoint
				RNAi + mnk								RNAi + mnk						abnormal karyosome
FlyBase ID	gene ID	BDSC		chromatin attachment		chromatin distortion		normal karyosome		oocytes examined		abnormal karyosome		normal karyosome		oocytes examined		RNAi + mnk	RNAi	RNAi + mnk / RNAi	rescue?
FBgn0000146	aub	35201		0	0	0	0	23	1	23		0	0	23	1	23		0	0.35	0	rescue
FBgn0000307	chif	51016		0	0	12	0.521739	11	0.478261	23		12	0.521739	11	0.478261	23		0.521739	0.65	0.802676	no rescue
FBgn0000359	Cp36	57812		0	0	1	0.0833333	11	0.916667	12		1	0.0833333	11	0.916667	12		0.0833333	0.32	0.260417	rescue
FBgn0001218	Hsc70-3	32402		0	0	0	0	22	1	22		0	0	22	1	22		0	0.27	0	rescue
FBgn0002021	l(2)37Bb	42608		11	0.55	8	0.4	1	0.05	20		19	0.95	1	0.05	20		0.95	0.65	1.46154	no rescue
FBgn0002525	Lam	36617		0	0	12	0.6	8	0.4	20		12	0.6	8	0.4	20		0.6	0.54	1.11111	no rescue
FBgn0002899	mus301	58299		0	0	0	0	22	1	22		0	0	22	1	22		0	0.56	0	rescue
FBgn0003204	ras	51717		0	0	18	0.782609	5	0.217391	23		18	0.782609	5	0.217391	23		0.782609	0.56	1.39752	no rescue
FBgn0003401	shu	35454		0	0	5	0.454545	6	0.545455	11		5	0.454545	6	0.545455	11		0.454545	0.59	0.770416	no rescue
FBgn0003479	spn-A	38898		0	0	0	0	20	1	20		0	0	20	1	20		0	0.37	0	rescue
FBgn0004400	rhi	35171		0	0	0	0	19	1	19		0	0	19	1	19		0	0.55	0	rescue
FBgn0004436	Ubc6	42631		0	0	18	0.9	2	0.1	20		18	0.9	2	0.1	20		0.9	0.29	3.10345	no rescue
FBgn0004838	Hrb27C	33716		0	0	7	0.538462	6	0.461538	13		7	0.538462	6	0.461538	13		0.538462	0.32	1.68269	no rescue
FBgn0010382	CycE	36092		0	0	9	0.36	16	0.64	25		9	0.36	16	0.64	25		0.36	0.39	0.923077	no rescue
FBgn0010416	TH1	38934		0	0	17	0.607143	11	0.392857	28		17	0.607143	11	0.392857	28		0.607143	0.4	1.51786	no rescue
FBgn0011715	Snr1	32372		0	0	1	0.05	19	0.95	20		1	0.05	19	0.95	20		0.05	0.25	0.2	rescue
FBgn0011760	ctp	44044		0	0	4	1	0	0	4		4	1	0	0	4		1	0.4	2.5	n/a
FBgn0013531	MED20	34577		0	0	9	0.333333	18	0.666667	27		9	0.333333	18	0.666667	27		0.333333	0.43	0.775194	no rescue
FBgn0015031	cype	33878		15	0.681818	7	0.318182	0	0	22		22	1	0	0	22		1	0.75	1.33333	no rescue
FBgn0015602	BEAF-32	35642		0	0	15	0.75	5	0.25	20		15	0.75	5	0.25	20		0.75	0.25	3	no rescue
FBgn0016762	angel	38947		9	0.428571	7	0.333333	5	0.238095	21		16	0.761905	5	0.238095	21		0.761905	0.5	1.52381	no rescue
FBgn0019957	ND-42	32998		5	0.454545	4	0.363636	2	0.181818	11		9	0.818182	2	0.181818	11		0.818182	0.77	1.06257	no rescue
FBgn0020270	mre11	50628		4	0.2	0	0	16	0.8	20		4	0.2	16	0.8	20		0.2	0.3	0.666667	rescue
FBgn0020510	Abi	51455		0	0	20	0.909091	2	0.0909091	22		20	0.909091	2	0.0909091	22		0.909091	0.52	1.74825	no rescue
FBgn0020618	Rack1	34694		0	0	11	0.55	9	0.45	20		11	0.55	9	0.45	20		0.55	0.29	1.89655	no rescue
FBgn0021765	scu	42476		0	0	0	0	0	0	0		0	0	0	0	0		0	1	0	n/a
FBgn0022764	Sin3A	32368		0	0	7	0.35	13	0.65	20		7	0.35	13	0.65	20		0.35	0.25	1.4	no rescue
FBgn0024248	chico	36788		0	0	2	0.1	18	0.9	20		2	0.1	18	0.9	20		0.1	0.25	0.4	rescue
FBgn0025615	Torsin	50620		0	0	24	1	0	0	24		24	1	0	0	24		1	0.58	1.72414	no rescue
FBgn0025637	SkpA	32991		0	0	19	0.95	1	0.05	20		19	0.95	1	0.05	20		0.95	0.5	1.9	no rescue
FBgn0027497	Madm	41599		0	0	5	0.238095	16	0.761905	21		5	0.238095	16	0.761905	21		0.238095	0.45	0.529101	rescue
FBgn0027785	NP15.6	36672		14	0.7	5	0.25	1	0.05	20		19	0.95	1	0.05	20		0.95	0.87	1.09195	no rescue
FBgn0028426	RNaseZ	51781		0	0	3	0.15	17	0.85	20		3	0.15	17	0.85	20		0.15	0.25	0.6	rescue
FBgn0029157	ssh	38948		0	0	0	0	0	0	0		0	0	0	0	0		0	0.7	0	n/a
FBgn0029840	raptor	34814		0	0	0	0	0	0	0		0	0	0	0	0		0	0.35	0	n/a
FBgn0029857	wuho	61281		0	0	10	0.5	10	0.5	20		10	0.5	10	0.5	20		0.5	0.43	1.16279	no rescue
FBgn0029861	CG3815	56908		0	0	4	0.666667	2	0.333333	6		4	0.666667	2	0.333333	6		0.666667	0.4	1.66667	n/a
FBgn0030391	Rab40	61308		1	0.142857	3	0.428571	3	0.428571	7		4	0.571429	3	0.428571	7		0.571429	0.35	1.63265	n/a
FBgn0030486	Set2	33706		0	0	9	0.45	11	0.55	20		9	0.45	11	0.55	20		0.45	0.4	1.125	no rescue
FBgn0030757	CG9902	61817		0	0	13	0.541667	11	0.458333	24		13	0.541667	11	0.458333	24		0.541667	0.55	0.984848	no rescue
FBgn0031036	CG14220	60390		0	0	6	0.206897	23	0.793103	29		6	0.206897	23	0.793103	29		0.206897	0.57	0.362976	rescue
FBgn0031603	CG15432	58088		2	0.1	13	0.65	5	0.25	20		15	0.75	5	0.25	20		0.75	0.31	2.41935	no rescue
FBgn0031759	Kdm5	35706		/	/	/	/	/	/	/		/	/	/	/	/		≈ 60%	≈ 60%	0	no rescue	published in Zhaunova et al., 2016
FBgn0031771	ND-51	36701		10	0.5	8	0.4	2	0.1	20		18	0.9	2	0.1	20		0.9	1	0.9	no rescue
FBgn0032168	CG13126	50566		14	0.666667	5	0.238095	2	0.0952381	21		19	0.904762	2	0.0952381	21		0.904762	0.95	0.952381	no rescue
FBgn0032195	Bcs1	51863		13	0.65	6	0.3	1	0.05	20		19	0.95	1	0.05	20		0.95	0.7	1.35714	no rescue
FBgn0032261	CG6094	57175		0	0	0	0	0	0	0		0	0	0	0	0		0	0.76	0	n/a
FBgn0032511	ND-B22	65011		10	0.625	6	0.375	0	0	16		16	1	0	0	16		1	0.8	1.25	no rescue
FBgn0032691	Atac2	32890		0	0	14	0.7	6	0.3	20		14	0.7	6	0.3	20		0.7	0.29	2.41379	no rescue
FBgn0032818	CG10628	58227		13	0.65	7	0.35	0	0	20		20	1	0	0	20		1	0.54	1.85185	no rescue
FBgn0032849	mRpS18B	61851		1	0.0666667	13	0.866667	1	0.0666667	15		14	0.933333	1	0.0666667	15		0.933333	1	0.933333	no rescue
FBgn0032979	Clamp	57008		0	0	20	0.8	5	0.2	25		20	0.8	5	0.2	25		0.8	0.57	1.40351	no rescue
FBgn0033051	Strica	54059		0	0	0	0	20	1	20		0	0	20	1	20		0	0.3	0	rescue
FBgn0033062	Ars2	35204		0	0	5	0.25	15	0.75	20		5	0.25	15	0.75	20		0.25	0.5	0.5	rescue
FBgn0033264	Nup50	34580		0	0	8	0.421053	11	0.578947	19		8	0.421053	11	0.578947	19		0.421053	0.35	1.20301	no rescue
FBgn0033540	Elp2	57580		2	0.0666667	25	0.833333	3	0.1	30		27	0.9	3	0.1	30		0.9	0.31	2.90323	no rescue
FBgn0033737	Nup54	57426		2	0.285714	3	0.428571	2	0.285714	7		5	0.714286	2	0.285714	7		0.714286	0.65	1.0989	n/a
FBgn0033921	tej	36879		1	0.2	1	0.2	3	0.6	5		2	0.4	3	0.6	5		0.4	0.45	0.888889	n/a
FBgn0034240	MESR4	35618		0	0	0	0	0	0	0		0	0	0	0	0		0	0.65	0	n/a
FBgn0034537	DMAP1	63666		0	0	13	0.65	7	0.35	20		13	0.65	7	0.35	20		0.65	0.44	1.47727	no rescue
FBgn0034577	cpa	41685		0	0	10	0.769231	3	0.230769	13		10	0.769231	3	0.230769	13		0.769231	0.65	1.18343	no rescue
FBgn0034938	CG3803	35731		4	0.5	3	0.375	1	0.125	8		7	0.875	1	0.125	8		0.875	0.8	1.09375	n/a
FBgn0035046	ND-19	50577		0	0	0	0	0	0	0		0	0	0	0	0		0	1	0	n/a
FBgn0035064	TyrRS-m	51895		1	0.25	3	0.75	0	0	4		4	1	0	0	4		1	0.74	1.35135	n/a
FBgn0035253	Srrm234	52936		0	0	0	0	0	0	0		0	0	0	0	0		0	0.95	0	n/a
FBgn0035271	CG2021	54007		0	0	1	0.5	1	0.5	2		1	0.5	1	0.5	2		0.5	0.45	1.11111	n/a
FBgn0035401	Alg2	55671		0	0	0	0	0	0	0		0	0	0	0	0		0	0.55	0	n/a
FBgn0035469	Lamtor4	57491		0	0	9	0.45	11	0.55	20		9	0.45	11	0.55	20		0.45	0.6	0.75	no rescue
FBgn0035600	Cyt-c1	34583		16	0.727273	1	0.0454545	5	0.227273	22		17	0.772727	5	0.227273	22		0.772727	0.74	1.04423	no rescue
FBgn0035722	CG10075	64894		15	0.75	5	0.25	0	0	20		20	1	0	0	20		1	0.43	2.32558	no rescue
FBgn0036685	CG6664	55643		0	0	3	1	0	0	3		3	1	0	0	3		1	0.9	1.11111	n/a
FBgn0036728	UQCR-Q	51357		7	0.875	1	0.125	0	0	8		8	1	0	0	8		1	0.74	1.35135	n/a
FBgn0036892	Lon	34586		6	0.6	4	0.4	0	0	10		10	1	0	0	10		1	0.8	1.25	no rescue
FBgn0037098	Wnk	42521		0	0	2	0.105263	17	0.894737	19		2	0.105263	17	0.894737	19		0.105263	0.3	0.350877	rescue
FBgn0037657	hyx	35238		2	0.1	15	0.75	3	0.15	20		17	0.85	3	0.15	20		0.85	0.55	1.54545	no rescue
FBgn0038046	CG5641	56895		0	0	0	0	0	0	0		0	0	0	0	0		0	0.4	0	n/a
FBgn0038499	Brf	35623		0	0	17	0.85	3	0.15	20		17	0.85	3	0.15	20		0.85	0.35	2.42857	no rescue
FBgn0038722	Nup58	60110		0	0	4	0.571429	3	0.428571	7		4	0.571429	3	0.428571	7		0.571429	0.7	0.816327	n/a
FBgn0039004	Nup133	58290		0	0	2	0.166667	10	0.833333	12		2	0.166667	10	0.833333	12		0.166667	0.3	0.555556	rescue
FBgn0039117	tst	55647		0	0	2	0.5	2	0.5	4		2	0.5	2	0.5	4		0.5	0.35	1.42857	n/a
FBgn0039261	Ythdf	55151		0	0	0	0	0	0	0		0	0	0	0	0		0	0.5	0	n/a
FBgn0039869	CG1890	53677		0	0	1	0.0454545	21	0.954545	22		1	0.0454545	21	0.954545	22		0.0454545	0.59	0.0770416	rescue
FBgn0039909	ND-49	57499		18	0.9	2	0.1	0	0	20		20	1	0	0	20		1	0.5	2	no rescue
FBgn0040268	Top3alpha	44451		2	0.1	2	0.1	16	0.8	20		4	0.2	16	0.8	20		0.2	0.55	0.363636	rescue
FBgn0041164	armi	35343		1	0.05	9	0.45	10	0.5	20		10	0.5	10	0.5	20		0.5	0.8	0.625	rescue
FBgn0041188	Atx2	36114		1	0.05	12	0.6	7	0.35	20		13	0.65	7	0.35	20		0.65	0.85	0.764706	no rescue
FBgn0045035	tefu	44073		9	0.45	3	0.15	8	0.4	20		12	0.6	8	0.4	20		0.6	0.45	1.33333	no rescue
FBgn0050493	Coq9	53336		14	0.777778	4	0.222222	0	0	18		18	1	0	0	18		1	0.5	2	no rescue
FBgn0051368	CG31368	55172		0	0	2	0.105263	17	0.894737	19		2	0.105263	17	0.894737	19		0.105263	0.35	0.300752	rescue
FBgn0051390	MED7	35626		0	0	3	0.15	17	0.85	20		3	0.15	17	0.85	20		0.15	0.35	0.428571	rescue
FBgn0052062	Rbfox1	32476		3	0.15	1	0.05	16	0.8	20		4	0.2	16	0.8	20		0.2	0.35	0.571429	rescue
FBgn0052364	tut	36752		0	0	0	0	0	0	0		0	0	0	0	0		0	0.25	0	n/a
FBgn0086784	stmA	39062		0	0	2	0.5	2	0.5	4		2	0.5	2	0.5	4		0.5	0.85	0.588235	n/a
FBgn0086785	Vps36	38286		0	0	7	0.5	7	0.5	14		7	0.5	7	0.5	14		0.5	0.45	1.11111	no rescue
FBgn0250907	Cht10	57160		0	0	0	0	0	0	0		0	0	0	0	0		0	0.65	0	n/a
FBgn0260399	gwl	35212		0	0	1	0.047619	20	0.952381	21		1	0.047619	20	0.952381	21		0.047619	0.33	0.1443	rescue
FBgn0260972	alc	35161		0	0	12	0.6	8	0.4	20		12	0.6	8	0.4	20		0.6	0.4	1.5	no rescue
FBgn0261004	asl	38220		0	0	4	0.2	16	0.8	20		4	0.2	16	0.8	20		0.2	0.25	0.8	no rescue
FBgn0261270	Sps1	35135		0	0	7	0.35	13	0.65	20		7	0.35	13	0.65	20		0.35	0.25	1.4	no rescue
FBgn0261617	nej	37489		0	0	0	0	0	0	0		0	0	0	0	0		0	0.5	0	n/a
FBgn0261850	Xpd	53992		0	0	12	0.666667	6	0.333333	18		12	0.666667	6	0.333333	18		0.666667	0.35	1.90476	no rescue
FBgn0263510	nclb	41826		0	0	0	0	0	0	0		0	0	0	0	0		0	0.3	0	n/a
FBgn0265935	coro	40841		1	1	0	0	0	0	1		1	1	0	0	1		1	0.3	3.33333	n/a
FBgn0283499	InR	35251		0	0	13	0.541667	11	0.458333	24		13	0.541667	11	0.458333	24		0.541667	0.48	1.12847	no rescue
FBgn0285926	Imp	38219		0	0	1	0.111111	8	0.888889	9		1	0.111111	8	0.888889	9		0.111111	0.3	0.37037	n/a
FBgn0288470	Cpsf5	32883		0	0	4	0.2	16	0.8	20		4	0.2	16	0.8	20		0.2	0.35	0.571429	rescue
										oogenesis defects
										karyosome n/a
